# Supplementary material for: Spatial transcriptomics analysis of zone-dependent hepatic ischemia-reperfusion injury murine model
Source: Commun Biol. 2023 Feb 18;6:194. doi: 10.1038/s42003-023-04564-0 (PMC9938905; doi:10.1038/s42003-023-04564-0)
Supplement: Supplementary file 3 — Supplementary Data 1 [file 42003_2023_4564_MOESM3_ESM.xls]

## Sheet: Fig 1
Fig 1. I/R induced zone-dependent injury pattern in mice.
c	Suzuki's Score	Sham	I/R		Unpaired t test
		0.666667	3.33333		P value	<0.0001		Mean of column A	0.6667
		0.333333	3		P value summary	****		Mean of column B	2.433
		1	3.33333		Significantly different (P < 0.05)?	Yes		Difference between means (B - A) ± SEM	1.767 ± 0.2907
		0.333333	3.33333		One- or two-tailed P value?	Two-tailed		95% confidence interval	1.150 to 2.383
		1	2.33333		t, df	t=6.076, df=16		R squared (eta squared)	0.6977
		0.666667	1.33333					Sample size, column A	8
		0.666667	2.33333					Sample size, column B	10
		0.666667	2
			1.33333
			2
d	TUNEL positive rate (%)	Sham	I/R		Unpaired t test
		0.10873	3.89236		P value	0.0148		Mean of column A	0.1465
		0.20842	2.84861		P value summary	*		Mean of column B	3.487
		0.190937	1.24879		Significantly different (P < 0.05)?	Yes		Difference between means (B - A) ± SEM	3.340 ± 0.9872
		0.077747	5.95731		One- or two-tailed P value?	Two-tailed		95% confidence interval	0.9246 to 5.756
					t, df	t=3.383, df=6		R squared (eta squared)	0.6561
								Sample size, column A	4
								Sample size, column B	4
e	Percentage of injury zone (%)	Periportal	Pericentral		Unpaired t test
		4.87805	95.122		P value	<0.0001		Mean of column A	6.393
		14.7059	85.2941		P value summary	****		Mean of column B	93.61
		10	90		Significantly different (P < 0.05)?	Yes		Difference between means (B - A) ± SEM	87.21 ± 3.760
		0	100		One- or two-tailed P value?	Two-tailed		95% confidence interval	78.54 to 95.88
		2.38095	97.619		t, df	t=23.20, df=8		R squared (eta squared)	0.9853
								Sample size, column A	5
								Sample size, column B	5
f	Serum ALT (U/L)	Sham	I/R		Unpaired t test
		10.7118	619.907		P value	<0.0001		Mean of column A	6.043
		5.07572	805.129		P value summary	****		Mean of column B	766.2
		3.96263	755.631		Significantly different (P < 0.05)?	Yes		Difference between means (B - A) ± SEM	760.2 ± 48.42
		4.78635	917.048		One- or two-tailed P value?	Two-tailed		95% confidence interval	648.5 to 871.8
		5.67665	733.313		t, df	t=15.70, df=8		R squared (eta squared)	0.9686
								Sample size, column A	5
								Sample size, column B	5
	Serum AST (U/L)	Sham	I/R		Unpaired t test
		70.2794	800.169		P value	<0.0001		Mean of column A	64.18
		75.3599	1117.7		P value summary	****		Mean of column B	1000
		83.4039	1007.62		Significantly different (P < 0.05)?	Yes		Difference between means (B - A) ± SEM	936.1 ± 72.83
		45.724	1193.08		One- or two-tailed P value?	Two-tailed		95% confidence interval	768.1 to 1104
		46.1473	882.727		t, df	t=12.85, df=8		R squared (eta squared)	0.9538
								Sample size, column A	5
								Sample size, column B	5
g	Relative Mcp-1 mRNA expression	Sham	I/R		Unpaired t test
		0.938709	15.8757		P value	0.0119		Mean of column A	1.047
		1.56781	8.68635		P value summary	*		Mean of column B	19.11
		0.723844	20.2346		Significantly different (P < 0.05)?	Yes		Difference between means (B - A) ± SEM	18.07 ± 6.003
		0.938709	9.90907		One- or two-tailed P value?	Two-tailed		95% confidence interval	4.853 to 31.28
		1.14209	9.50542		t, df	t=3.009, df=11		R squared (eta squared)	0.4515
		1.1355	50.4637					Sample size, column A	7
		0.880666						Sample size, column B	6
	Relative Il-1β mRNA expression	Sham	I/R		Unpaired t test
		1.14605	8.07552		P value	0.0208		Mean of column A	1.005
		1.01049	4.70496		P value summary	*		Mean of column B	3.171
		0.836119	4.55725		Significantly different (P < 0.05)?	Yes		Difference between means (B - A) ± SEM	2.166 ± 0.8391
		0.937896	2.85291		One- or two-tailed P value?	Two-tailed		95% confidence interval	0.3780 to 3.955
		1.01924	4.01884		t, df	t=2.582, df=15		R squared (eta squared)	0.3077
		0.845279	1.72608					Sample size, column A	7
		1.23756	1.20372					Sample size, column B	10
			1.39233
			1.39233
			1.78695
	Relative Il-6 mRNA expression	Sham	I/R		Unpaired t test
		0.987873	35.1045		P value	0.004		Mean of column A	1.069
		1.23381	23.9552		P value summary	**		Mean of column B	17.68
		0.410973	43.844		Significantly different (P < 0.05)?	Yes		Difference between means (B - A) ± SEM	16.61 ± 4.995
		1.00164	29.9189		One- or two-tailed P value?	Two-tailed		95% confidence interval	6.075 to 27.15
		1.53496	9.34761		t, df	t=3.326, df=17		R squared (eta squared)	0.3942
		1.28272	2.01922					Sample size, column A	10
		1.73	2.58681					Sample size, column B	9
		0.94	2.77
		0.8	9.59
		0.77

## Sheet: Fig 2
Fig 2. Spatial transcriptomics analysis of lobule zone-specific genes and functional pathways.
d	In situ plotting of zone-specific genes		1	2	3	4	5	6	7	8	9	10	11	12	13	14	15	16	17	18	19	20	21	22	23	24
		Cdh1	6.04592	3.57498	0.652575	1.40365	5.5935	0.469854	6.73106	3.91545	1.0283	1.57992	2.82426	6.13773	3.83033	0.960394	0.755613	1.45017	1.8645	4.53368	5.1785	0.182114	0.851185	1.25854	1.56618	5.2206
		Oat	0.714223	1.16779	23.5613	6.87271	0.700825	38.4122	0.686257	2.08495	32.3038	17.8157	12.5459	0.735866	1.26377	19.9378	30.816	18.056	7.90764	0.743612	0.973242	31.454	26.4432	32.9826	21.0859	2.11326
			Zone 1																Zone 2															Zone 3
e	Hepatic NPCs and hepatocytes proportion		S1_001	S1_005	S1_007	S1_012	S1_013	S1_018	S1_019	S1_024	S1C_025	S1C_028	S1C_032	S1C_034	S1C_038	S1C_040	S1C_043	S1C_047	S2_002	S2_004	S2_008	S2_011	S2_014	S2_017	S2_021	S2_023	S2C_027	S2C_030	S2C_033	S2C_036	S2C_039	S2C_042	S2C_045	S3_003	S3_006	S3_009	S3_010	S3_015	S3_016	S3_020	S3_022	S3C_026	S3C_029	S3C_031	S3C_035	S3C_037	S3C_041	S3C_044	S3C_046
		Hepatocyte	0.765294	0.707792	0.737553	0.711341	0.7521	0.816826	0.708133	0.729566	0.744148	0.826361	0.825785	0.734262	0.752585	0.788739	0.776274	0.770324	0.800649	0.829343	0.814437	0.837156	0.83366	0.88398	0.828727	0.836059	0.875593	0.878074	0.883855	0.853298	0.837978	0.782816	0.880103	0.83895	0.869299	0.848565	0.828487	0.832163	0.86124	0.795667	0.841342	0.88631	0.888851	0.868661	0.861667	0.876085	0.840515	0.85289	0.835063
		Endothelial cell	0.0429024	0.0594211	0.0539217	0.074828	0.0310825	0.0151323	0.0959256	0.0898898	0.0481387	0.0044797	0.00729179	0.0567804	0.0545046	0.0289982	0.0130715	0.0575962	0.0371126	0.0153194	0.0208172	0.00417411	0.00871901	0	0.0199639	0.0289304	0	0	0	0.000119852	0.00840798	0.044005	0	0.00890349	0	0.00136038	0.011408	0.0323655	0.00373068	0.0436428	0.00460214	0	0	0	0	0	0.00945993	0.00182111	0.0188452
		Epithelial cell	0.0188307	0.0286724	0.0328389	0.0340344	0.0214909	0.0155656	0.0210398	0.0202884	0.0188118	0.0106994	0.0131912	0.033152	0.026884	0.0190212	0.0109276	0.0215719	0.0050986	0.00306142	0.0116848	0.00372874	0	0	0	0.00522277	0	0	0	0.00174739	0.0011657	0.00392294	0	0.00110685	0	0	0.00181335	0.000133672	0	0	0.00138895	0	0	0	0	0	0	0	0
		Hepatic stellate cell	0.0226982	0.0279707	0.0214951	0.0326987	0.0203969	0.0172438	0.0238085	0.0177416	0.0364901	0.0243788	0.0238824	0.0250193	0.0170861	0.0156401	0.0289899	0.016064	0.0102495	0.00878126	0.00993404	0.00901202	0.0109794	0.0100732	0.0111177	0.00719393	0.0130552	0.0108337	0.0105111	0.0107006	0.00965379	0.0114243	0.0122036	0.0123104	0.0104104	0.0147132	0.013867	0.00921585	0.0110917	0.0143278	0.0123241	0.0116507	0.0128851	0.0156525	0.0158525	0.0119939	0.0138103	0.0208571	0.0124717
		B cell	0.0962695	0.093323	0.0958378	0.100135	0.106251	0.0999825	0.0908081	0.0999986	0.0941375	0.0891116	0.0966085	0.0964849	0.0900258	0.101041	0.10309	0.0916895	0.0927647	0.0933979	0.0954404	0.095884	0.0904376	0.0816149	0.0956059	0.0863784	0.0835981	0.0867402	0.0856003	0.0913903	0.0913531	0.0899621	0.0835822	0.0964163	0.0855337	0.0812403	0.0888682	0.0901339	0.0849183	0.0904145	0.0877849	0.0804377	0.0773499	0.0782342	0.0890763	0.0755397	0.0844402	0.0941021	0.0860743
		NK Cell	0.0079979	0.0222929	0.0101304	0.00463094	0.0222104	0	0.0117639	0.00411376	0.0106873	0.00567497	0.00313094	0.014163	0.00999491	0.000865524	0.0156938	0.000784613	0.0101129	0.00121889	0	0.00916647	0	0	0	0.00029246	0	0	0	0.00844762	0.00861607	0.00712486	0	0	0	0.00344101	0.00820831	0.000255054	0	0.00248957	0.00304179	0	0	0	0	0	0.00246579	0	0.000134686
		T cell	0.0460071	0.0605276	0.0482229	0.0423318	0.0464687	0.0352499	0.0485208	0.0384018	0.0475867	0.0392947	0.0301101	0.0401382	0.0489194	0.0456948	0.0519532	0.0419697	0.0440127	0.0488783	0.0476866	0.0408785	0.0562042	0.024332	0.0445851	0.0359228	0.0277541	0.024352	0.0200335	0.0342961	0.0428257	0.0607446	0.024111	0.0423132	0.0347569	0.0506799	0.0473476	0.0357328	0.0390197	0.0534588	0.0495161	0.0216019	0.0209141	0.037452	0.0334037	0.0363819	0.0493088	0.0303297	0.0474113
f	KCs proportionKCs proportion according to top 20 KCs marker genes		Sham
		gene	Zone 1																Zone 2															Zone 3
		Vsig4	33.4128	34.7765	34.6463	16.0828	25.8724	22.7776	19.1957	31.9033	27.0484	33.9251	40.0457	43.9537	22.6622	33.2904	36.0646	29.8465	42.3367	32.6622	33.8105	40.7943	17.3518	32.6298	30.5765	17.7044	33.4128	38.6406	39.0699	35.0738	38.8276	35.5263	33.4306	19.0341	22.7207	17.4859	27.523	15.1851	23.0413	28.9355	25.1164	22.1305	30.5014	36.8842	20.9407	22.6324	21.9523	27.4646	26.1567
		Cd5l	46.937	47.6567	44.3716	55.5589	52.9208	47.2636	38.3913	37.4517	60.859	70.601	83.6042	92.979	66.5245	62.4194	57.1022	54.0968	67.0331	54.0968	54.0968	47.889	48.9934	40.358	41.1606	26.5566	62.0523	62.469	77.5388	80.848	88.5618	75.8971	53.489	32.0574	32.4581	21.8573	42.708	31.3192	21.0377	37.742	33.8105	31.3516	39.7094	81.1453	28.5026	41.4007	28.2244	43.2775	46.9632
		Fcna	70.0077	57.9609	81.4492	76.028	85.8493	72.3189	71.5474	61.0323	72.4511	96.2741	101.168	104.813	80.4142	109.858	72.8805	99.4885	88.2014	110.235	95.7965	79.815	66.3452	48.9448	78.7932	59.0147	110.58	83.7213	113.002	122.461	106.449	132.416	119.135	52.0933	45.4414	28.9609	55.995	51.2496	44.0789	62.9033	66.655	60.859	72.5128	76.8421	84.9262	73.9692	62.721	63.2517	110.572
		Cfp	58.8701	34.7765	54.0968	42.4002	30.5765	42.1386	59.332	33.2904	44.4367	46.7617	47.7738	61.7042	48.9796	47.4388	40.5726	37.3082	61.153	42.8692	54.0968	41.6812	30.6209	34.3472	37.6326	40.3267	47.7325	41.2166	58.9055	55.2858	52.7881	50.8672	46.1951	13.0233	22.7207	23.4966	26.5739	31.3192	30.0538	36.4839	35.7426	19.6716	27.0484	47.9495	28.5026	35.8806	23.5204	30.7936	29.1291
		C1qc	105.807	92.7375	115.488	76.028	68.2091	83.7078	59.332	59.6452	70.5191	86.1882	101.871	131.861	79.6832	88.2195	67.6211	75.8599	130.538	79.6142	92.4155	79.815	65.3245	63.5423	59.9769	43.2775	68.4166	84.3653	99.7786	107.599	98.1596	125.149	72.9396	54.0968	38.9497	43.7146	71.1801	68.3329	54.0968	61.6452	67.6211	43.0316	39.1339	87.2926	45.3716	46.9207	36.0646	58.2581	60.0416
		Clec4f	71.5988	32.2005	100.292	64.3314	101.138	59.2218	61.0771	80.4517	76.3152	78.853	75.8761	109.884	59.2141	89.884	58.6049	66.5329	134.066	94.9247	99.1776	77.1545	72.4694	44.6514	67.0331	39.3432	70.8032	77.2812	94.97	115.922	99.9047	89.6231	77.8022	26.0466	48.6872	32.786	60.7403	55.995	41.0735	59.1291	61.825	28.2779	37.9829	65.1621	45.9532	46.9207	25.0884	39.1162	49.3411
		Ctsc	116.149	113.346	118.527	133.049	110.546	85.4161	115.174	155.355	121.718	97.1909	120.84	138.623	158.635	126.503	135.242	126.848	123.482	52.0555	87.9074	84.2492	43.8899	40.358	36.4566	54.0968	65.2344	81.1453	81.7464	116.516	73.7288	97.6973	51.6655	24.043	25.9665	21.8573	50.3006	37.9627	41.0735	32.7097	41.5387	25.819	34.5299	46.72	23.8491	28.7045	22.7364	32.4581	27.3457
		Adgre1	30.2306	20.6083	27.3523	32.1657	25.8724	28.472	33.1561	30.5162	24.1504	23.8393	31.615	38.0368	20.4691	23.3033	32.3078	27.9811	32.9285	27.5588	29.3025	31.926	23.476	29.1951	27.0484	18.688	26.2529	23.1844	30.6549	26.1567	24.4308	21.8002	23.0975	19.0341	23.8026	14.2073	25.6248	18.9814	30.0538	22.6452	17.3883	17.2126	27.0484	39.3432	19.1957	20.9763	17.2483	23.3033	23.1844
		Fabp7	11.1376	11.5922	15.1957	14.6208	17.6403	11.9583	8.7253	9.70969	13.5242	18.3379	16.1588	23.6674	11.6966	16.6452	13.5242	11.8143	14.1122	12.2483	15.7782	13.3025	18.3725	18.891	17.6403	12.7865	15.9108	18.0323	15.628	13.6728	10.9066	21.8002	17.6271	11.0197	19.4749	14.7537	11.3888	8.54161	13.0233	10.0645	14.4902	14.1389	17.8405	13.5242	9.30698	14.9042	10.9762	14.9807	12.4839
		C1qa	90.6918	85.0093	107.586	86.2625	117.602	85.9855	88.998	67.9678	83.0773	77.0192	100.466	130.171	86.9936	86.555	84.1507	80.8344	114.074	77.5728	86.7804	68.2862	66.3452	66.9771	71.7371	51.1461	76.372	90.1614	105.789	101.06	98.1596	104.157	78.41	49.0879	44.3594	42.6218	73.0782	59.7913	61.1094	78.0001	49.2668	49.7937	51.2194	76.8421	45.3716	52.9928	42.3367	50.7678	61.825
		Csf1r	90.6918	66.9771	108.194	90.6488	62.329	66.6245	55.8419	72.1291	76.3152	67.8503	73.7684	88.7526	52.6348	74.9033	52.5942	51.6096	101.138	62.2624	81.1453	59.4179	43.8899	48.9448	64.681	50.1625	62.0523	65.689	82.9485	79.0646	69.3661	92.0454	63.2143	34.061	35.7039	42.0753	56.9441	45.5552	41.0735	51.5807	52.1648	28.8926	46.0399	73.1537	37.2279	45.2647	23.5204	39.9484	55.8803
		Lpl	19.093	12.8802	12.7644	5.84831	11.7602	15.3749	10.4704	9.70969	19.3203	14.6703	14.0511	16.9053	8.04142	10.8194	13.5242	16.7887	11.7602	16.3311	12.3972	19.5103	16.3311	13.7389	11.7602	10.8194	15.1153	11.5922	18.0323	13.0784	13.0879	10.4964	17.0192	14.0251	18.3929	14.2073	9.49068	16.1341	11.0197	13.8387	23.1844	20.9011	20.7179	25.2042	12.2154	12.6962	18.0323	26.6323	14.2673
		Wfdc17	25.4573	18.0323	20.0584	27.7795	14.1122	18.7915	19.1957	20.8065	19.3203	25.6731	28.8048	21.1316	20.4691	21.6387	23.2917	16.7887	32.9285	42.8692	14.6512	19.5103	19.3932	20.6083	21.1683	18.688	33.4128	27.0484	28.8517	24.3733	25.3034	20.1854	25.5289	14.0251	23.8026	16.9394	15.1851	14.236	15.0269	25.1613	20.2863	20.2863	21.8689	29.5074	20.9407	28.1524	17.2483	27.4646	19.0231
		Sdc3	64.4389	46.3687	65.6456	62.8693	92.9055	63.7773	68.0573	55.4839	56.0289	70.601	65.3378	103.122	63.6004	63.2517	62.3616	67.7765	84.6733	47.9727	56.3509	52.3232	39.8071	49.8034	61.153	39.3432	46.1414	63.113	69.7248	67.1752	68.0573	68.6303	57.136	38.0682	40.0317	37.7039	43.6571	40.8099	40.0717	51.5807	38.6406	31.9663	37.4074	54.7116	44.2082	35.3286	25.8724	39.9484	51.719
		Folr2	20.6841	12.8802	20.6662	13.1587	7.05611	18.2221	10.4704	18.0323	24.1504	20.1717	23.1844	21.1316	17.5449	17.4774	15.0269	18.0323	34.1045	17.3518	25.9214	18.6235	20.4139	21.467	15.2882	20.6552	13.5242	22.5404	24.6441	26.7512	22.6858	16.9557	18.2349	10.0179	15.1471	11.4751	12.3379	18.9814	23.0413	23.9033	17.3883	10.4505	18.9914	25.2042	17.4506	19.3203	7.84012	22.471	17.2397
		Marco	11.9331	6.4401	11.5488	20.4691	16.4643	13.0971	20.9407	5.54839	22.2183	21.0886	27.3997	22.8221	32.8967	8.32259	19.535	18.0323	16.4643	19.3932	12.3972	12.4157	10.207	9.44548	9.40815	5.90147	25.4573	7.08411	13.2237	14.2673	13.5242	16.1483	13.3723	8.01435	9.73743	7.65006	14.236	7.59254	12.0215	11.3226	15.4562	9.22105	12.661	10.4505	12.7971	7.17611	10.1922	12.4839	12.4839
		Slc40a1	107.398	94.0255	99.0763	108.194	112.898	85.9855	88.998	105.42	90.8054	93.5234	104.681	109.884	89.1867	83.2259	82.648	104.463	122.306	71.4487	84.5263	94.0044	56.1382	51.5208	69.3851	79.6699	71.5988	94.0255	85.3528	93.9264	88.1255	85.5861	63.8221	54.0968	46.5233	54.0968	56.9441	47.4534	64.1148	72.9678	67.6211	44.2611	49.4929	65.1621	54.0968	64.585	47.0407	53.2646	65.3918
		Pltp	56.4835	56.6729	59.5673	70.1797	72.9131	61.4996	54.0968	48.5485	53.1308	37.5927	44.9636	54.0968	35.8209	41.613	54.0968	48.5006	98.7856	123.504	96.9235	101.099	105.132	90.1614	111.722	79.6699	73.1899	58.6049	56.5012	50.53	61.5134	67.8229	52.8812	109.195	98.4563	125.68	128.124	108.194	93.1668	134.613	120.752	47.9495	54.0968	54.0968	54.6785	54.0968	63.505	50.7678	71.3365
		C1qb	89.8962	81.1453	100.9	99.4212	92.9055	78.0134	99.4684	63.8065	82.1113	76.1023	86.4144	104.813	73.8349	79.8969	84.1507	81.4562	127.01	78.5935	80.0183	72.7204	76.5521	55.8142	51.7448	48.1954	62.0523	87.5854	92.5657	94.5209	97.2871	97.6973	71.7239	61.1094	46.5233	42.0753	61.6894	53.1478	43.0771	70.4517	54.0968	34.4253	47.1909	87.9074	43.0448	50.7848	32.9285	51.6001	50.53
		Cxcl13	7.15988	11.5922	13.9801	10.2345	11.7602	18.7915	17.4506	16.6452	11.5922	9.16896	10.5383	12.6789	6.57935	10.8194	10.5188	9.32704	8.23213	5.10348	10.1432	8.86834	9.18626	12.8802	9.40815	4.9179	13.5242	12.2362	12.6226	5.94471	12.2154	16.1483	13.3723	9.01614	5.40968	10.9287	13.2869	16.1341	11.0197	8.80646	5.79609	14.7537	14.3875	20.9011	11.052	13.8002	13.3282	18.3097	6.53918
[truncated: 39 more columns]

## Sheet: Fig 4
Fig 4. I/R-induced alterations in the proportion and abundance of hepatocytes and hepatic NPCs.
a	hepatocytes cell count		Sham																I/R-mild									I/R-serious
		Zone 1	137.796	124.251	132.265	128.161	128.588	126.456	126.607	118.403	133.244	119.255	121.78	127.373	118.659	125.25	116.404	124.735	105.363	103.554	102.865	111.12	118.663	113.119	108.019	113.313	102.122	83.529	103.139	95.3327	83.5926
		Zone 2	132.685	138.614	144.112	137.944	133.438	131.666	134.964	146.923	139.16	127.467	138.698	143.742	134.21	139.806	136.327		122.178	114.421	118.499	116.242	111.871	117.74	118.5			93.1405	102.117	75.7055	86.2676
		Zone 3	146.63	125.908	136.691	138.875	137.492	124.995	127.296	129.674	142.553	134.853	136.914	137.335	136.738	135.451	139.917	136.128	118.53	111.86	110.534	114.113	119.577	115.936	110.72	114.946	110.93	109.666	66.3717	82.1763	69.8487	63.4579
		Tukey's multiple comparisons test	Mean Diff.	95.00% CI of diff.	Significant?	Summary	Adjusted P Value		Test details	Mean 1	Mean 2	Mean Diff.	SE of diff.	N1	N2	q	DF
		Zone 1							Zone 1
		Sham vs. I/R-mild	16.89	9.749 to 24.04	Yes	****	<0.0001		Sham vs. I/R-mild	125.6	108.7	16.89	2.989	16	9	7.993	76
		Sham vs. I/R-serious	34.18	24.59 to 43.77	Yes	****	<0.0001		Sham vs. I/R-serious	125.6	91.4	34.18	4.011	16	4	12.05	76
		I/R-mild vs. I/R-serious	17.28	6.978 to 27.59	Yes	***	0.0004		I/R-mild vs. I/R-serious	108.7	91.4	17.28	4.311	9	4	5.67	76
		Zone 2							Zone 2
		Sham vs. I/R-mild	20.25	12.40 to 28.10	Yes	****	<0.0001		Sham vs. I/R-mild	137.3	117.1	20.25	3.284	15	7	8.722	76
		Sham vs. I/R-serious	48.01	38.36 to 57.66	Yes	****	<0.0001		Sham vs. I/R-serious	137.3	89.31	48.01	4.037	15	4	16.82	76
		I/R-mild vs. I/R-serious	27.76	17.01 to 38.51	Yes	****	<0.0001		I/R-mild vs. I/R-serious	117.1	89.31	27.76	4.497	7	4	8.729	76
		Zone 3							Zone 3
		Sham vs. I/R-mild	21.34	14.19 to 28.48	Yes	****	<0.0001		Sham vs. I/R-mild	135.5	114.1	21.34	2.989	16	9	10.09	76
		Sham vs. I/R-serious	57.16	48.37 to 65.95	Yes	****	<0.0001		Sham vs. I/R-serious	135.5	78.3	57.16	3.676	16	5	21.99	76
		I/R-mild vs. I/R-serious	35.82	26.26 to 45.39	Yes	****	<0.0001		I/R-mild vs. I/R-serious	114.1	78.3	35.82	4.002	9	5	12.66	76
	endothelial cell count /ROI area		Sham																I/R-mild									I/R-serious
		Zone 1	0.784539	0.431634	1.48034	1.33826	1.50918	1.97759	2.40765	2.48686	0.159569	0.236585	0.43453	1.11573	1.52192	2.12627	2.51455	2.31353	6.37463	5.28794	5.41353	3.28402	4.24171	4.37853	4.25708	6.51098	8.09161	10.7264	3.53005	4.64419	8.52029
		Zone 2	0.194377	0.3022	0.416217	0	0.0889838	0.936688	0.674077	0.494932	0.258788	0	0	0	0	0.00402398	1.65038		5.58517	4.45198	3.8195	3.28441	2.84266	3.77803	3.68997			5.72867	6.18436	4.92083	5.25244
		Zone 3	0.0305025	0.111275	0.214144	0.244563	0	0.0939641	1.04457	0.676429	0.247907	0.518404	0	0	0	0	0	0.0458914	3.88226	2.95977	2.78949	2.83796	3.33909	3.63534	3.54059	3.58125	2.87949	5.63274	6.172	6.45642	4.14976	2.19241
		Tukey's multiple comparisons test	Mean Diff.	95.00% CI of diff.	Significant?	Summary	Adjusted P Value		Test details	Mean 1	Mean 2	Mean Diff.	SE of diff.	N1	N2	q	DF		Tukey's multiple comparisons test	Mean Diff.	95.00% CI of diff.	Significant?	Summary	Adjusted P Value
		Sham							Sham
		Zone 1 vs. Zone 2	1.093	0.1819 to 2.004	Yes	*	0.0146		Zone 1 vs. Zone 2	1.427	0.3347	1.093	0.381	16	15	4.056	76		Sham vs. I/R-mild	-3.515	-4.145 to -2.885	Yes	****	<0.0001
		Zone 1 vs. Zone 3	1.226	0.3297 to 2.122	Yes	**	0.0046		Zone 1 vs. Zone 3	1.427	0.2017	1.226	0.3748	16	16	4.624	76		Sham vs. I/R-serious	-5.111	-5.909 to -4.313	Yes	****	<0.0001
		Zone 2 vs. Zone 3	0.133	-0.7779 to 1.044	No	ns	0.9351		Zone 2 vs. Zone 3	0.3347	0.2017	0.133	0.381	15	16	0.4936	76		I/R-mild vs. I/R-serious	-1.596	-2.468 to -0.7243	Yes	***	0.0001
		I/R-mild							I/R-mild
		Zone 1 vs. Zone 2	1.394	0.1167 to 2.671	Yes	*	0.0291		Zone 1 vs. Zone 2	5.316	3.922	1.394	0.5343	9	7	3.69	76		Test details	Mean 1	Mean 2	Mean Diff.	SE of diff.	N1	N2	q	DF
		Zone 1 vs. Zone 3	2.044	0.8492 to 3.239	Yes	***	0.0003		Zone 1 vs. Zone 3	5.316	3.272	2.044	0.4998	9	9	5.784	76
		Zone 2 vs. Zone 3	0.65	-0.6272 to 1.927	No	ns	0.4471		Zone 2 vs. Zone 3	3.922	3.272	0.65	0.5343	7	9	1.72	76		Sham vs. I/R-mild	0.6546	4.17	-3.515	0.2637	47	25	18.85	76
																			Sham vs. I/R-serious	0.6546	5.766	-5.111	0.3337	47	13	21.66	76
		I/R-serious							I/R-serious										I/R-mild vs. I/R-serious	4.17	5.766	-1.596	0.3647	25	13	6.189	76
		Zone 1 vs. Zone 2	1.334	-0.4584 to 3.126	No	ns	0.1835		Zone 1 vs. Zone 2	6.855	5.522	1.334	0.7497	4	4	2.516	76
		Zone 1 vs. Zone 3	1.935	0.2345 to 3.635	Yes	*	0.0218		Zone 1 vs. Zone 3	6.855	4.921	1.935	0.7112	4	5	3.847	76
		Zone 2 vs. Zone 3	0.6009	-1.099 to 2.301	No	ns	0.6764		Zone 2 vs. Zone 3	5.522	4.921	0.6009	0.7112	4	5	1.195	76
b, c, d	proportion of hepatocytes and hepatic NPCs		Sham
			Zone 1																Zone 2															Zone 3
			S1_001	S1_005	S1_007	S1_012	S1_013	S1_018	S1_019	S1_024	S1C_025	S1C_028	S1C_032	S1C_034	S1C_038	S1C_040	S1C_043	S1C_047	S2_002	S2_004	S2_008	S2_011	S2_014	S2_017	S2_021	S2_023	S2C_027	S2C_030	S2C_033	S2C_036	S2C_039	S2C_042	S2C_045	S3_003	S3_006	S3_009	S3_010	S3_015	S3_016	S3_020	S3_022	S3C_026	S3C_029	S3C_031	S3C_035	S3C_037	S3C_041	S3C_044	S3C_046
		B cell	0.0962695	0.093323	0.0958378	0.100135	0.106251	0.0999825	0.0908081	0.0999986	0.0941375	0.0891116	0.0966085	0.0964849	0.0900258	0.101041	0.10309	0.0916895	0.0927647	0.0933979	0.0954404	0.095884	0.0904376	0.0816149	0.0956059	0.0863784	0.0835981	0.0867402	0.0856003	0.0913903	0.0913531	0.0899621	0.0835822	0.0964163	0.0855337	0.0812403	0.0888682	0.0901339	0.0849183	0.0904145	0.0877849	0.0804377	0.0773499	0.0782342	0.0890763	0.0755397	0.0844402	0.0941021	0.0860743
		Erythroid cell	0	0	0	0	0	0	0	0	0	0	0	0	0	0	0	0	0	0	0	0	0	0	0	0	0	0	0	0	0	0	0	0	0	0	0	0	0	0	0	0	0	0	0	0	0	0	0
		Hepatocyte	0.765294	0.707792	0.737553	0.711341	0.7521	0.816826	0.708133	0.729566	0.744148	0.826361	0.825785	0.734262	0.752585	0.788739	0.776274	0.770324	0.800649	0.829343	0.814437	0.837156	0.83366	0.88398	0.828727	0.836059	0.875593	0.878074	0.883855	0.853298	0.837978	0.782816	0.880103	0.83895	0.869299	0.848565	0.828487	0.832163	0.86124	0.795667	0.841342	0.88631	0.888851	0.868661	0.861667	0.876085	0.840515	0.85289	0.835063
		Kupffer cell	0	0	0	0	0	0	0	0	0	0	0	0	0	0	0	0	0	0	0	0	0	0	0	0	0	0	0	0	0	0	0	0	0	0	0	0	0	0	0	0	0	0	0	0	0	0	0
		Endothelial cell	0.0429024	0.0594211	0.0539217	0.074828	0.0310825	0.0151323	0.0959256	0.0898898	0.0481387	0.0044797	0.00729179	0.0567804	0.0545046	0.0289982	0.0130715	0.0575962	0.0371126	0.0153194	0.0208172	0.00417411	0.00871901	0	0.0199639	0.0289304	0	0	0	0.000119852	0.00840798	0.044005	0	0.00890349	0	0.00136038	0.011408	0.0323655	0.00373068	0.0436428	0.00460214	0	0	0	0	0	0.00945993	0.00182111	0.0188452
		Granulocyte	0	0	0	0	0	0	0	0	0	0	0	0	0	0	0	0	0	0	0	0	0	0	0	0	0	0	0	0	0	0	0	0	0	0	0	0	0	0	0	0	0	0	0	0	0	0	0
		NK Cell	0.0079979	0.0222929	0.0101304	0.00463094	0.0222104	0	0.0117639	0.00411376	0.0106873	0.00567497	0.00313094	0.014163	0.00999491	0.000865524	0.0156938	0.000784613	0.0101129	0.00121889	0	0.00916647	0	0	0	0.00029246	0	0	0	0.00844762	0.00861607	0.00712486	0	0	0	0.00344101	0.00820831	0.000255054	0	0.00248957	0.00304179	0	0	0	0	0	0.00246579	0	0.000134686
		Macrophage	0	0	0	0	0	0	0	0	0	0	0	0	0	0	0	0	0	0	0	0	0	0	0	0	0	0	0	0	0	0	0	0	0	0	0	0	0	0	0	0	0	0	0	0	0	0	0
		Neutrophil	0	0	0	0	0	0	0	0	0	0	0	0	0	0	0	0	0	0	0	0	0	0	0	0	0	0	0	0	0	0	0	0	0	0	0	0	0	0	0	0	0	0	0	0	0	0	0
		Dendritic cell	0	0	0	0	0	0	0	0	0	0	0	0	0	0	0	0	0	0	0	0	0	0	0	0	0	0	0	0	0	0	0	0	0	0	0	0	0	0	0	0	0	0	0	0	0	0	0
		T cell	0.0460071	0.0605276	0.0482229	0.0423318	0.0464687	0.0352499	0.0485208	0.0384018	0.0475867	0.0392947	0.0301101	0.0401382	0.0489194	0.0456948	0.0519532	0.0419697	0.0440127	0.0488783	0.0476866	0.0408785	0.0562042	0.024332	0.0445851	0.0359228	0.0277541	0.024352	0.0200335	0.0342961	0.0428257	0.0607446	0.024111	0.0423132	0.0347569	0.0506799	0.0473476	0.0357328	0.0390197	0.0534588	0.0495161	0.0216019	0.0209141	0.037452	0.0334037	0.0363819	0.0493088	0.0303297	0.0474113
		Epithelial cell	0.0188307	0.0286724	0.0328389	0.0340344	0.0214909	0.0155656	0.0210398	0.0202884	0.0188118	0.0106994	0.0131912	0.033152	0.026884	0.0190212	0.0109276	0.0215719	0.0050986	0.00306142	0.0116848	0.00372874	0	0	0	0.00522277	0	0	0	0.00174739	0.0011657	0.00392294	0	0.00110685	0	0	0.00181335	0.000133672	0	0	0.00138895	0	0	0	0	0	0	0	0
		Hepatic stellate cell	0.0226982	0.0279707	0.0214951	0.0326987	0.0203969	0.0172438	0.0238085	0.0177416	0.0364901	0.0243788	0.0238824	0.0250193	0.0170861	0.0156401	0.0289899	0.016064	0.0102495	0.00878126	0.00993404	0.00901202	0.0109794	0.0100732	0.0111177	0.00719393	0.0130552	0.0108337	0.0105111	0.0107006	0.00965379	0.0114243	0.0122036	0.0123104	0.0104104	0.0147132	0.013867	0.00921585	0.0110917	0.0143278	0.0123241	0.0116507	0.0128851	0.0156525	0.0158525	0.0119939	0.0138103	0.0208571	0.0124717
e	cell fraction (%) of M1-Macrophages	Sham			I/R				Column D	Zone 1		Column E	Zone 2		Column F	Zone 3
		Zone 1	Zone 2	Zone 3	Zone 1	Zone 2	Zone 3		vs.	vs.		vs.	vs.		vs.	vs.
		0	0	0	0	1.27555	1.0201		Column A	Zone 1		Column B	Zone 2		Column C	Zone 3
		0	0	0	0.358068	0	0.00892096
		0	0	0	1.85964	0	0		Unpaired t test			Unpaired t test			Unpaired t test
		0	0	0.0788309	0	0	0.110745		P value	0.1107		P value	0.047		P value	0.0434
		0.506892	0	0	0	0	0		P value summary	ns		P value summary	*		P value summary	*
		0	0.423382	0	0.703352	0	0		Significantly different (P < 0.05)?	No		Significantly different (P < 0.05)?	Yes		Significantly different (P < 0.05)?	Yes
		0.345976	0	0	0.443804	0	0.656978		One- or two-tailed P value?	Two-tailed		One- or two-tailed P value?	Two-tailed		One- or two-tailed P value?	Two-tailed
		0	0	0.187777	0	0.950599	2.11517		t, df	t=1.649, df=27		t, df	t=2.094, df=24		t, df	t=2.116, df=28
		0	0	0	0	0	0
		0	0	0	0.277587	0.795769	3.99051		Mean of column A	0.0533		Mean of column B	0.02823		Mean of column C	0.01666
		0	0	0	0	0.197092	0		Mean of column D	0.2802		Mean of column E	0.2926		Mean of column F	0.6229
		0	0	0	0		0		Difference between means (D - A) ± SEM	0.2269 ± 0.1376		Difference between means (E - B) ± SEM	0.2644 ± 0.1263		Difference between means (F - C) ± SEM	0.6062 ± 0.2865
		0	0	0	0		0.817614		95% confidence interval	-0.05542 to 0.5092		95% confidence interval	0.003822 to 0.5250		95% confidence interval	0.01939 to 1.193
		0	0	0			0		R squared (eta squared)	0.0915		R squared (eta squared)	0.1545		R squared (eta squared)	0.1379
		0	0	0
		0		0					Sample size, column A	16		Sample size, column B	15		Sample size, column C	16
									Sample size, column D	13		Sample size, column E	11		Sample size, column F	14
	cell fraction (%) of M2-Macrophages	Sham			I/R				Column D	Zone 1		Column E	Zone 2		Column F	Zone 3
		Zone 1	Zone 2	Zone 3	Zone 1	Zone 2	Zone 3		vs.	vs.		vs.	vs.		vs.	vs.
		0	0	1.56587	0	0	0		Column A	Zone 1		Column B	Zone 2		Column C	Zone 3
		0	0.614325	0	0	0	0
		0	0	0	0	0	0		Unpaired t test			Unpaired t test			Unpaired t test
		0	4.32557	0	0	0	0		P value	0.1648		P value	0.3404		P value	0.042
		0	0	1.25604	0	0	0		P value summary	ns		P value summary	ns		P value summary	*
		0	0	0	0	0	0		Significantly different (P < 0.05)?	No		Significantly different (P < 0.05)?	No		Significantly different (P < 0.05)?	Yes
		0.0990486	0	0	0	0	0		One- or two-tailed P value?	Two-tailed		One- or two-tailed P value?	Two-tailed		One- or two-tailed P value?	Two-tailed
		0	0	0	0	0	0		t, df	t=1.428, df=27		t, df	t=0.9726, df=24		t, df	t=2.131, df=28
		0	0	0	0	0	0
		0	0	3.40991	0	0	0		Mean of column A	0.3929		Mean of column B	0.3293		Mean of column C	0.8166
		0	0	0	0	0	0		Mean of column D	0		Mean of column E	0		Mean of column F	0
		0.357635	0	0	0		0		Difference between means (D - A) ± SEM	-0.3929 ± 0.2752		Difference between means (E - B) ± SEM	-0.3293 ± 0.3386		Difference between means (F - C) ± SEM	-0.8166 ± 0.3831
		0	0	2.33349	0		0		95% confidence interval	-0.9575 to 0.1717		95% confidence interval	-1.028 to 0.3695		95% confidence interval	-1.601 to -0.03182
		2.86659	0	0			0		R squared (eta squared)	0.0702		R squared (eta squared)	0.03792		R squared (eta squared)	0.1396
		0	0	0
		2.96276		4.50061					Sample size, column A	16		Sample size, column B	15		Sample size, column C	16
									Sample size, column D	13		Sample size, column E	11		Sample size, column F	14
f	iNOS positive rate (%)	Sham	I/R		Unpaired t test			Mean of column A	0.07889
		0.14	1.76		P value	<0.0001		Mean of column B	1.489
		0.19	1.36		P value summary	****		Difference between means (B - A) ± SEM	1.410 ± 0.2708
		0.09	1.05		Significantly different (P < 0.05)?	Yes		95% confidence interval	0.8360 to 1.984
		0.09	1.37		One- or two-tailed P value?	Two-tailed		R squared (eta squared)	0.6289
		0.04	1.16		t, df	t=5.208, df=16		Sample size, column A	9
		0.04	1.25					Sample size, column B	9
		0.03	1.04
		0.03	3.54
		0.06	0.87
	CD163 positive rate (%)	Sham	I/R		Unpaired t test			Mean of column B	1.489
		3.36	0.87		P value	<0.0001		Mean of column C	0.06333
		3.29	1.02		P value summary	****		Difference between means (C - B) ± SEM	-1.426 ± 0.2706
		3.16	1.21		Significantly different (P < 0.05)?	Yes		95% confidence interval	-1.999 to -0.8518
		1.93	0.29		One- or two-tailed P value?	Two-tailed		R squared (eta squared)	0.6343
		2.05	0.35		t, df	t=5.268, df=16
		2.42	0.5					Sample size, column B	9
		2.28	0.77					Sample size, column C	9
		2.59	0.44
		3.07	0.36
[truncated: 38 more columns]

## Sheet: Fig 5
Fig 5. Celastrol (Cel) reduced hepatic I/R injury in mice.
b	TUNEL positive rate (%)	I/R	Cel		Unpaired t test		Mean of column A	3.487
		3.89236	0.16831		P value	0.0186	Mean of column B	0.3196
		2.84861	0.49762		P value summary	*	Difference between means (B - A) ± SEM	-3.167 ± 0.9895
		1.24879	0.233251		Significantly different (P < 0.05)?	Yes	95% confidence interval	-5.588 to -0.7459
		5.95731	0.379252		One- or two-tailed P value?	Two-tailed	R squared (eta squared)	0.6307
					t, df	t=3.201, df=6	Sample size, column A	4
							Sample size, column B	4
c	Suzuki's Score	I/R	Cel		Unpaired t test
		3.33333	1		P value	0.0004		Mean of column A	2.433
		3	0.666667		P value summary	***		Mean of column B	0.9524
		3.33333	0.666667		Significantly different (P < 0.05)?	Yes		Difference between means (B - A) ± SEM	-1.481 ± 0.3257
		3.33333	0.666667		One- or two-tailed P value?	Two-tailed		95% confidence interval	-2.175 to -0.7868
		2.33333	1.33333		t, df	t=4.547, df=15		R squared (eta squared)	0.5796
		1.33333	1.66667					Sample size, column A	10
		2.33333	0.666667					Sample size, column B	7
		2
		1.33333
		2
d	Serum ALT (U/L)	I/R	Cel		Unpaired t test			How big is the difference?
		619.907	191.103		P value	<0.0001		Mean of column A	766.3
		805.129	522.188		P value summary	****		Mean of column B	335.4
		755.631	464.605		Significantly different (P < 0.05)?	Yes		Difference between means (B - A) ± SEM	-431.0 ± 67.21
		733.313	151.588		One- or two-tailed P value?	Two-tailed		95% confidence interval	-576.1 to -285.8
		599.697	410.36		t, df	t=6.412, df=13		R squared (eta squared)	0.7598
		840.312	208.559					Sample size, column A	8
		884.331	399.365					Sample size, column B	7
		892.455
	Serum AST (U/L)	I/R	Cel		Unpaired t test			How big is the difference?
		800.169	448.772		P value	<0.0001		Mean of column A	1001
		1117.7	567.316		P value summary	****		Mean of column B	568
		1007.62	609.653		Significantly different (P < 0.05)?	Yes		Difference between means (B - A) ± SEM	-433.3 ± 52.06
		882.727	548.481		One- or two-tailed P value?	Two-tailed		95% confidence interval	-546.7 to -319.9
		1049.96	525.939		t, df	t=8.323, df=12		R squared (eta squared)	0.8523
		1054.19	680.632					Sample size, column A	7
		1096.53	594.936					Sample size, column B	7
e	Relative Mcp-1 mRNA expression	I/R	Cel		Unpaired t test			Mean of column A	1.059
		1.30858	0.121413		P value	0.0034		Mean of column B	0.1443
		0.715984	0.0972606		P value summary	**		Difference between means (B - A) ± SEM	-0.9143 ± 0.2110
		1.66786	0.209933		Significantly different (P < 0.05)?	Yes		95% confidence interval	-1.413 to -0.4154
		0.816769	0.148445		One- or two-tailed P value?	Two-tailed		R squared (eta squared)	0.7285
		0.783497			t, df	t=4.334, df=7		Sample size, column A	5
								Sample size, column B	4
	Relative Il-1β mRNA expression	I/R	Cel		Unpaired t test			Mean of column A	1.011
		1.16312	0.691595		P value	0.0021		Mean of column B	0.5373
		0.811127	0.546389		P value summary	**		Difference between means (B - A) ± SEM	-0.4736 ± 0.1000
		0.938221	0.516915		Significantly different (P < 0.05)?	Yes		95% confidence interval	-0.7102 to -0.2371
		0.938221	0.394473		One- or two-tailed P value?	Two-tailed		R squared (eta squared)	0.762
		1.20414			t, df	t=4.734, df=7		Sample size, column A	5
								Sample size, column B	4
	Relative Il-6 mRNA expression	I/R	Cel		Unpaired t test			Mean of column A	1.113
		0.665495	0.210589		P value	0.0306		Mean of column B	0.2528
		1.8693	0.134204		P value summary	*		Difference between means (B - A) ± SEM	-0.8598 ± 0.3054
		0.620929	0.480464		Significantly different (P < 0.05)?	Yes		95% confidence interval	-1.607 to -0.1124
		1.29459	0.185887		One- or two-tailed P value?	Two-tailed		R squared (eta squared)	0.5691
					t, df	t=2.815, df=6		Sample size, column A	4
								Sample size, column B	4

## Sheet: Fig 6
Fig 6. Spatial transcriptomics analysis of celastrol-regulated gene expression and functional pathways.
a	PCA			SAMPLE	PC1	PC2	PC3
		Cel	Zone 1	C1_002	-4.26875	52.9317	-44.5332
				C1_005	2.61906	38.7957	-41.746
				C1_007	-17.4642	68.4601	-60.3573
				C1_010	21.2039	-0.418721	-29.454
				C1_013	1.14708	54.1287	-44.4761
				C1_016	11.4282	16.1775	-27.0269
				C1_020	-9.20458	55.6214	-50.9281
				C1_022	19.6658	2.49097	-26.8583
				C1C_025	8.11716	1.59576	-23.5471
				C1C_029	13.5828	-16.1495	-18.0023
				C1C_032	0.657141	14.5627	-21.5673
				C1C_034	8.41418	1.10944	-29.7058
				C1C_040	18.6931	-13.2558	-21.7284
				C1C_043	5.59957	4.61088	-26.5208
				C1C_046	7.0389	3.95404	-30.3558
			Zone 2	C2_003	-7.14934	58.4235	-55.3629
				C2_006	23.3933	15.3876	-36.4055
				C2_009	7.65647	35.3295	-48.2629
				C2_012	28.0889	-3.52459	-26.4989
				C2_015	16.4106	34.0125	-46.8718
				C2_018	21.2691	4.89547	-32.7408
				C2_021	-6.91561	55.2541	-55.4483
				C2_024	35.7435	-4.14498	-27.8664
				C2C_027	16.6445	-20.1472	-21.8833
				C2C_030	22.3203	-23.3281	-16.1703
				C2C_033	14.4068	-25.3252	-20.6823
				C2C_036	18.9702	-17.5269	-25.4476
				C2C_039	23.3049	-15.7251	-16.6469
				C2C_042	19.8321	-16.1747	-23.1658
				C2C_045	17.4318	-12.1257	-21.8907
			Zone 3	C3_001	-15.2373	68.1171	-59.2438
				C3_004	23.3264	11.8885	-34.6592
				C3_008	13.7658	25.3426	-42.9099
				C3_011	26.0496	-0.285094	-33.8198
				C3_014	21.5448	24.1154	-37.3989
				C3_017	25.8026	11.3879	-29.7647
				C3_019	-8.34214	54.5881	-57.3382
				C3_023	31.9019	3.09046	-27.5055
				C3C_026	17.4617	-18.9624	-17.2515
				C3C_028	22.4977	-24.68	-12.919
				C3C_031	8.8485	-22.8954	-13.7668
				C3C_035	17.0544	-10.4217	-23.4553
				C3C_038	23.586	-22.7638	-18.7154
				C3C_041	22.2045	-15.6773	-21.6525
				C3C_044	20.8565	-18.6896	-17.297
				C3C_047	12.0912	-6.18487	-26.3693
		I/R-mild	Zone 1	V1_001	54.0562	-4.83114	5.45871
				V1_004	57.9901	-22.4151	3.21399
				V1_007	64.5397	-15.5172	5.68309
				V1_013	58.0775	-16.5218	-0.973031
				V1_025	62.6485	-28.8631	9.3142
				V1_027	52.8992	-11.3669	7.52166
				V1_040	57.3647	-6.28904	2.21964
				V1_042	59.4604	-8.70874	11.5419
				V1_045	64.3156	-20.3308	11.0572
			Zone 2	V2_006	64.2544	-28.53	13.3243
				V2_009	70.2647	-30.9423	16.3084
				V2_015	64.3902	-28.2075	5.72818
				V2_029	61.8163	-25.0553	14.2653
				V2_041	71.6271	-33.4149	11.26
				V2_044	71.3054	-27.1045	17.025
				V2_047	69.3337	-36.0577	16.2194
			Zone 3	V3_002	62.446	-22.1326	12.903
				V3_005	58.3358	-27.7611	23.1545
				V3_008	71.2774	-20.6368	15.5346
				V3_014	54.7426	-27.9722	14.6239
				V3_026	61.1987	-27.9619	15.0047
				V3_028	56.4627	-18.0864	14.2655
				V3_039	68.657	-31.7266	13.5694
				V3_043	62.5943	-19.2144	16.3425
				V3_046	63.5159	-32.2893	20.2037
		I/R-severe	Zone 1	V1C_048	36.2161	57.6346	43.4845
				V1C_051	45.2489	27.3432	55.8505
				V1C_054	61.8853	1.64576	16.1021
				V1C_057	54.322	25.5625	38.3501
			Zone 2	V2C_050	23.1442	60.3173	58.2618
				V2C_053	25.6368	80.9878	51.1039
				V2C_056	41.8062	22.8199	72.0552
				V2C_068	30.5667	43.1083	69.626
			Zone 3	V3C_049	18.8195	119.244	63.3881
				V3C_052	-7.17038	132.867	53.9678
				V3C_055	-6.10137	104.066	56.8807
				V3C_058	-12.6201	137.985	56.7294
				V3C_067	26.1399	25.6723	73.0564
	Correlation heatmap		I/R-mild																									I/R-severe														Cel
			Zone 1									Zone 2							Zone 3									Zone 1				Zone 2					Zone 3					Zone 1
			V01	V04	V07	V13	V25	V27	V40	V42	V45	V06	V09	V15	V29	V41	V44	V47	V02	V05	V08	V14	V26	V28	V39	V43	V46	V48	V51	V54	V57	V50	V53	V56	V59	V68	V49	V52	V55	V58	V67	C02	C05	C07	C10	C13	C16	C20	C22
		V01	1	0.994737	0.99952	0.999229	0.993296	0.99799	0.998205	0.998012	0.995551	0.967072	0.879076	0.996475	0.9655	0.980039	0.952189	0.965571	0.922114	0.824704	0.915829	0.866448	0.920272	0.911383	0.92456	0.920425	0.875679	0.907753	0.884649	0.974791	0.919903	0.868816	0.889339	0.887452	0.866796	0.867583	0.873393	0.771343	0.749595	0.812065	0.783932	0.87843	0.902483	0.913103	0.937208	0.874622	0.920762	0.909213	0.9269
		V04	0.994737	1	0.994275	0.995241	0.995724	0.993455	0.996304	0.989294	0.995552	0.978451	0.902244	0.995502	0.970371	0.981569	0.954639	0.973448	0.933581	0.862384	0.936894	0.891771	0.939261	0.929557	0.933919	0.933205	0.902214	0.934975	0.907404	0.986628	0.932945	0.898826	0.914992	0.917737	0.901482	0.905032	0.901025	0.820452	0.801646	0.843518	0.834337	0.848453	0.876755	0.890442	0.918039	0.838863	0.894187	0.88653	0.906244
		V07	0.99952	0.994275	1	0.999111	0.992958	0.99777	0.998247	0.99755	0.995195	0.967247	0.87863	0.996417	0.965579	0.980513	0.952178	0.96531	0.92195	0.824148	0.915641	0.866289	0.919832	0.911043	0.924641	0.91994	0.87475	0.908529	0.885131	0.975099	0.920458	0.869665	0.889777	0.888886	0.867698	0.867726	0.875269	0.771693	0.749785	0.814619	0.784056	0.877317	0.901218	0.911731	0.93604	0.873997	0.919852	0.90768	0.925615
		V13	0.999229	0.995241	0.999111	1	0.995471	0.996826	0.99726	0.996648	0.997095	0.972893	0.889628	0.998062	0.971419	0.984471	0.95922	0.971347	0.930877	0.836563	0.924595	0.877791	0.929027	0.920623	0.933379	0.929171	0.885965	0.905674	0.878606	0.973088	0.913753	0.864958	0.884716	0.887534	0.866918	0.866927	0.870698	0.779165	0.758251	0.813722	0.791797	0.8812	0.905094	0.916014	0.939936	0.876122	0.922224	0.912527	0.929745
		V25	0.993296	0.995724	0.992958	0.995471	1	0.989846	0.990533	0.986987	0.999315	0.989409	0.926211	0.998549	0.987008	0.994004	0.976388	0.98793	0.957767	0.881914	0.95446	0.916448	0.958325	0.951328	0.958807	0.956767	0.923878	0.911462	0.87349	0.973286	0.903021	0.868458	0.884127	0.899287	0.881865	0.881678	0.875135	0.821301	0.804334	0.828347	0.833952	0.874539	0.900803	0.912827	0.938731	0.861265	0.913596	0.910811	0.928364
		V27	0.99799	0.993455	0.99777	0.996826	0.989846	1	0.997488	0.998208	0.991586	0.961359	0.866154	0.992835	0.958654	0.972661	0.942819	0.957962	0.910296	0.814256	0.906014	0.85434	0.910809	0.901502	0.912243	0.909093	0.864279	0.918449	0.899805	0.979284	0.933545	0.88403	0.903458	0.899626	0.879176	0.879165	0.888557	0.774551	0.751608	0.827353	0.786983	0.87099	0.894342	0.905172	0.929546	0.867985	0.914513	0.900707	0.91909
		V40	0.998205	0.996304	0.998247	0.99726	0.990533	0.997488	1	0.996421	0.992604	0.963072	0.87132	0.993664	0.957586	0.973785	0.941607	0.959222	0.912095	0.822044	0.9107	0.859376	0.914152	0.903802	0.913993	0.910944	0.869557	0.923901	0.904684	0.982634	0.936156	0.888786	0.908397	0.902291	0.882542	0.885352	0.891422	0.780595	0.758598	0.826128	0.793787	0.859938	0.885266	0.896972	0.922926	0.85687	0.906073	0.892085	0.911619
		V42	0.998012	0.989294	0.99755	0.996648	0.986987	0.998208	0.996421	1	0.990092	0.955332	0.857785	0.991148	0.955097	0.970823	0.941365	0.953713	0.905786	0.800001	0.898099	0.844949	0.903134	0.894031	0.908583	0.90445	0.854221	0.902836	0.885047	0.971338	0.923495	0.865566	0.887938	0.8815	0.859473	0.859095	0.870419	0.751299	0.727317	0.807143	0.763329	0.88243	0.904207	0.914076	0.936682	0.882192	0.924326	0.90971	0.926742
		V45	0.995551	0.995552	0.995195	0.997095	0.999315	0.991586	0.992604	0.990092	1	0.985455	0.918999	0.998975	0.984367	0.993148	0.974244	0.985107	0.9532	0.87086	0.948078	0.907919	0.952036	0.944921	0.954704	0.952113	0.915858	0.907399	0.871785	0.972564	0.903432	0.863985	0.881175	0.89301	0.87503	0.874681	0.86993	0.808428	0.790805	0.820199	0.821255	0.879399	0.905515	0.91695	0.94208	0.867956	0.918743	0.914338	0.932016
		V06	0.967072	0.978451	0.967247	0.972893	0.989409	0.961359	0.963072	0.955332	0.985455	1	0.968161	0.98287	0.996151	0.994113	0.989734	0.997901	0.985025	0.937116	0.985737	0.9622	0.987801	0.98381	0.984318	0.984733	0.966315	0.899289	0.841899	0.953155	0.864689	0.851229	0.860625	0.898413	0.885856	0.881705	0.861939	0.870001	0.85847	0.839218	0.881047	0.853621	0.882619	0.897101	0.923152	0.83056	0.887651	0.896849	0.912895
		V09	0.879076	0.902244	0.87863	0.889628	0.926211	0.866154	0.87132	0.857785	0.918999	0.968161	1	0.911214	0.966574	0.950361	0.970452	0.971039	0.991343	0.986249	0.994438	0.997772	0.994512	0.995708	0.988275	0.992629	0.998562	0.820754	0.73361	0.868068	0.745488	0.762635	0.763546	0.832838	0.829516	0.823705	0.775373	0.895524	0.896308	0.78483	0.905507	0.791712	0.823818	0.839196	0.864928	0.74972	0.814244	0.842407	0.856722
		V15	0.996475	0.995502	0.996417	0.998062	0.998549	0.992835	0.993664	0.991148	0.998975	0.98287	0.911214	1	0.981727	0.991705	0.970657	0.982027	0.947742	0.860897	0.941304	0.900146	0.946079	0.938711	0.949987	0.945794	0.907623	0.903384	0.869529	0.97058	0.902291	0.860576	0.878355	0.888085	0.869229	0.868896	0.867451	0.797684	0.778898	0.815559	0.809911	0.883812	0.908703	0.919818	0.94436	0.874337	0.922962	0.917297	0.934254
		V29	0.9655	0.970371	0.965579	0.971419	0.987008	0.958654	0.957586	0.955097	0.984367	0.996151	0.966574	0.981727	1	0.996647	0.997333	0.998662	0.989282	0.924884	0.980556	0.959467	0.985333	0.983645	0.990023	0.988196	0.962003	0.869856	0.810009	0.937158	0.839459	0.817463	0.82856	0.869713	0.855528	0.847458	0.830716	0.843148	0.831733	0.812032	0.852886	0.883477	0.909395	0.921083	0.943776	0.860716	0.911827	0.921424	0.935522
		V41	0.980039	0.981569	0.980513	0.984471	0.994004	0.972661	0.973785	0.970823	0.993148	0.994113	0.950361	0.991705	0.996647	1	0.992407	0.996388	0.978805	0.903225	0.969501	0.941143	0.973852	0.970056	0.98074	0.977034	0.944946	0.878595	0.826891	0.949137	0.859119	0.827652	0.841877	0.872607	0.856055	0.850134	0.838947	0.822941	0.808866	0.808052	0.83373	0.886444	0.912532	0.923839	0.94764	0.869329	0.919464	0.923093	0.938602
		V44	0.952189	0.954639	0.952178	0.95922	0.976388	0.942819	0.941607	0.941365	0.974244	0.989734	0.970452	0.970657	0.997333	0.992407	1	0.99537	0.992773	0.925158	0.979715	0.962834	0.984683	0.984739	0.994014	0.991688	0.963811	0.839987	0.773149	0.914533	0.805916	0.782308	0.793698	0.842539	0.828693	0.817154	0.797642	0.829814	0.81968	0.7877	0.838871	0.888387	0.913302	0.924329	0.944839	0.864252	0.912327	0.925386	0.937807
		V47	0.965571	0.973448	0.96531	0.971347	0.98793	0.957962	0.959222	0.953713	0.985107	0.997901	0.971039	0.982027	0.998662	0.996388	0.99537	1	0.990163	0.933568	0.985017	0.963836	0.988718	0.98575	0.990351	0.989471	0.967789	0.879106	0.819455	0.941749	0.845553	0.827719	0.838156	0.87792	0.86495	0.859627	0.838773	0.854742	0.84428	0.817215	0.8657	0.870389	0.898123	0.910946	0.935521	0.846219	0.901317	0.911025	0.926612
		V02	0.922114	0.933581	0.92195	0.930877	0.957767	0.910296	0.912095	0.905786	0.9532	0.985025	0.991343	0.947742	0.989282	0.978805	0.992773	0.990163	1	0.959655	0.992765	0.98686	0.995997	0.996985	0.99943	0.999453	0.987013	0.829266	0.751617	0.893831	0.775307	0.770109	0.776733	0.836258	0.826445	0.818018	0.78511	0.861998	0.857665	0.784398	0.870957	0.852255	0.880045	0.89252	0.915599	0.81912	0.874609	0.895067	0.908163
		V05	0.824704	0.862384	0.824148	0.836563	0.881914	0.814256	0.822044	0.800001	0.87086	0.937116	0.986249	0.860897	0.924884	0.903225	0.925158	0.933568	0.959655	1	0.979218	0.989976	0.97501	0.97512	0.952577	0.963447	0.991014	0.827427	0.735852	0.8434	0.730815	0.777032	0.76948	0.847033	0.848995	0.84701	0.787723	0.937928	0.943466	0.807865	0.948358	0.69537	0.732207	0.751912	0.783137	0.646107	0.722363	0.755396	0.772563
		V08	0.915829	0.936894	0.915641	0.924595	0.95446	0.906014	0.9107	0.898099	0.948078	0.985737	0.994438	0.941304	0.980556	0.969501	0.979715	0.985017	0.992765	0.979218	1	0.991378	0.998411	0.996897	0.989456	0.994151	0.9939	0.867275	0.79111	0.910783	0.804692	0.813719	0.817255	0.874875	0.868152	0.864321	0.825229	0.903379	0.899547	0.821457	0.914341	0.802793	0.835354	0.851747	0.879358	0.767208	0.831977	0.853542	0.869417
		V14	0.866448	0.891771	0.866289	0.877791	0.916448	0.85434	0.859376	0.844949	0.907919	0.9622	0.997772	0.900146	0.959467	0.941143	0.962834	0.963836	0.98686	0.989976	0.991378	1	0.991977	0.99392	0.983186	0.988428	0.99817	0.817546	0.728321	0.859378	0.737418	0.761027	0.759292	0.83329	0.83043	0.823732	0.775499	0.90515	0.907612	0.792961	0.913305	0.77846	0.809468	0.825016	0.851434	0.734804	0.80003	0.828771	0.84319
		V26	0.920272	0.939261	0.919832	0.929027	0.958325	0.910809	0.914152	0.903134	0.952036	0.987801	0.994512	0.946079	0.985333	0.973852	0.984683	0.988718	0.995997	0.97501	0.998411	0.991977	1	0.999064	0.99355	0.996889	0.993932	0.860323	0.785114	0.909285	0.800636	0.806752	0.810606	0.867545	0.860498	0.856096	0.818623	0.895088	0.89144	0.81544	0.905457	0.823514	0.853712	0.868524	0.894812	0.787627	0.850175	0.870588	0.885936
		V28	0.911383	0.929557	0.911043	0.920623	0.951328	0.901502	0.903802	0.894031	0.944921	0.98381	0.995708	0.938711	0.983645	0.970056	0.984739	0.98575	0.996985	0.97512	0.996897	0.99392	0.999064	1	0.994601	0.997829	0.994459	0.845455	0.766768	0.897142	0.783438	0.790126	0.79336	0.854982	0.848695	0.841404	0.803758	0.891223	0.88838	0.807615	0.900109	0.827124	0.85653	0.870781	0.895223	0.790252	0.8506	0.873141	0.887182
		V39	0.92456	0.933919	0.924641	0.933379	0.958807	0.912243	0.913993	0.908583	0.954704	0.984318	0.988275	0.949987	0.990023	0.98074	0.994014	0.990351	0.99943	0.952577	0.989456	0.983186	0.99355	0.994601	1	0.998335	0.982879	0.821291	0.744336	0.890913	0.770632	0.760957	0.76891	0.827249	0.816497	0.80769	0.776533	0.849593	0.844635	0.774556	0.858302	0.862536	0.88918	0.900856	0.923187	0.830899	0.884141	0.903532	0.9161
		V43	0.920425	0.933205	0.91994	0.929171	0.956767	0.909093	0.910944	0.90445	0.952113	0.984733	0.992629	0.945794	0.988196	0.977034	0.991688	0.989471	0.999453	0.963447	0.994151	0.988428	0.996889	0.997829	0.998335	1	0.989172	0.833956	0.756265	0.895716	0.778712	0.775408	0.781614	0.841344	0.832799	0.82443	0.789201	0.869046	0.865083	0.789827	0.878349	0.845338	0.873987	0.886962	0.9105	0.811465	0.868389	0.889237	0.902911
		V46	0.875679	0.902214	0.87475	0.885965	0.923878	0.864279	0.869557	0.854221	0.915858	0.966315	0.998562	0.907623	0.962003	0.944946	0.963811	0.967789	0.987013	0.991014	0.9939	0.99817	0.993932	0.994459	0.982879	0.989172	1	0.832897	0.747644	0.872508	0.755206	0.778292	0.777475	0.84548	0.843744	0.839915	0.789416	0.910624	0.912417	0.798955	0.920693	0.777027	0.809825	0.826005	0.853328	0.733212	0.80134	0.829003	0.844713
		V48	0.907753	0.934975	0.908529	0.905674	0.911462	0.918449	0.923901	0.902836	0.907399	0.899289	0.820754	0.903384	0.869856	0.878595	0.839987	0.879106	0.829266	0.827427	0.867275	0.817546	0.860323	0.845455	0.821291	0.833956	0.832897	1	0.987275	0.976285	0.979575	0.993732	0.993662	0.992117	0.984483	0.992125	0.990409	0.88882	0.871353	0.935546	0.903439	0.651679	0.689323	0.710084	0.749216	0.636152	0.714444	0.702386	0.731931
		V51	0.884649	0.907404	0.885131	0.878606	0.87349	0.899805	0.904684	0.885047	0.871785	0.841899	0.73361	0.869529	0.810009	0.826891	0.773149	0.819455	0.751617	0.735852	0.79111	0.728321	0.785114	0.766768	0.744336	0.756265	0.747644	0.987275	1	0.95987	0.992934	0.993194	0.997251	0.969614	0.960972	0.973412	0.982982	0.819395	0.797712	0.906506	0.835712	0.61659	0.651443	0.670164	0.708867	0.609737	0.684456	0.660209	0.691472
		V54	0.974791	0.986628	0.975099	0.973088	0.973286	0.979284	0.982634	0.971338	0.972564	0.953155	0.868068	0.97058	0.937158	0.949137	0.914533	0.941749	0.893831	0.8434	0.910783	0.859378	0.909285	0.897142	0.890913	0.895716	0.872508	0.976285	0.95987	1	0.974128	0.95327	0.964417	0.9602	0.946365	0.951846	0.951416	0.844765	0.825162	0.888098	0.86056	0.780998	0.813074	0.828743	0.861206	0.770604	0.834917	0.822532	0.84712
		V57	0.919903	0.932945	0.920458	0.913753	0.903021	0.933545	0.936156	0.923495	0.903432	0.864689	0.745488	0.902291	0.839459	0.859119	0.805916	0.845553	0.775307	0.730815	0.804692	0.737418	0.800636	0.783438	0.770632	0.778712	0.755206	0.979575	0.992934	0.974128	1	0.978121	0.988873	0.958552	0.946004	0.954218	0.970271	0.791401	0.766079	0.891114	0.807191	0.680965	0.712432	0.729201	0.763596	0.680175	0.745358	0.719436	0.747505
		V50	0.868816	0.898826	0.869665	0.864958	0.868458	0.88403	0.888786	0.865566	0.863985	0.851229	0.762635	0.860576	0.817463	0.827652	0.782308	0.827719	0.770109	0.777032	0.813719	0.761027	0.806752	0.790126	0.760957	0.775408	0.778292	0.993732	0.993194	0.95327	0.978121	1	0.996697	0.986843	0.982044	0.990059	0.994369	0.871284	0.852832	0.93877	0.884249	0.594937	0.632126	0.653117	0.693377	0.580744	0.661135	0.64408	0.67559
		V53	0.889339	0.914992	0.889777	0.884716	0.884127	0.903458	0.908397	0.887938	0.881175	0.860625	0.763546	0.878355	0.82856	0.841877	0.793698	0.838156	0.776733	0.76948	0.817255	0.759292	0.810606	0.79336	0.76891	0.781614	0.777475	0.993662	0.997251	0.964417	0.988873	0.996697	1	0.98053	0.974089	0.983992	0.990496	0.852696	0.830714	0.925933	0.864615	0.625239	0.661204	0.681404	0.719851	0.615043	0.691364	0.672337	0.70242
		V56	0.887452	0.917737	0.888886	0.887534	0.899287	0.899626	0.902291	0.8815	0.89301	0.898413	0.832838	0.888085	0.869713	0.872607	0.842539	0.87792	0.836258	0.847033	0.874875	0.83329	0.867545	0.854982	0.827249	0.841344	0.84548	0.992117	0.969614	0.9602	0.958552	0.986843	0.98053	1	0.994639	0.991927	0.989365	0.919724	0.904177	0.959316	0.931372	0.633556	0.672093	0.694057	0.733835	0.613736	0.694248	0.687298	0.716513
		V59	0.866796	0.901482	0.867698	0.866918	0.881865	0.879176	0.882542	0.859473	0.87503	0.885856	0.829516	0.869229	0.855528	0.856055	0.828693	0.86495	0.826445	0.848995	0.868152	0.83043	0.860498	0.848695	0.816497	0.832799	0.843744	0.984483	0.960972	0.946365	0.946004	0.982044	0.974089	0.994639	1	0.991187	0.982235	0.932399	0.917933	0.96836	0.941462	0.61663	0.656532	0.679638	0.71726	0.593568	0.675797	0.672133	0.700748
		V68	0.867583	0.905032	0.867726	0.866927	0.881678	0.879165	0.885352	0.859095	0.874681	0.881705	0.823705	0.868896	0.847458	0.850134	0.817154	0.859627	0.818018	0.84701	0.864321	0.823732	0.856096	0.841404	0.80769	0.82443	0.839915	0.992125	0.973412	0.951846	0.954218	0.990059	0.983992	0.991927	0.991187	1	0.985345	0.921939	0.90885	0.94385	0.936148	0.599693	0.639673	0.66233	0.703928	0.575127	0.661762	0.65557	0.686451
		V49	0.873393	0.901025	0.875269	0.870698	0.875135	0.888557	0.891422	0.870419	0.86993	0.861939	0.775373	0.867451	0.830716	0.838947	0.797642	0.838773	0.78511	0.787723	0.825229	0.775499	0.818623	0.803758	0.776533	0.789201	0.789416	0.990409	0.982982	0.951416	0.970271	0.994369	0.990496	0.989365	0.982235	0.985345	1	0.886229	0.8645	0.955341	0.890536	0.612869	0.647643	0.668398	0.707154	0.599063	0.675699	0.660513	0.689754
		V52	0.771343	0.820452	0.771693	0.779165	0.821301	0.774551	0.780595	0.751299	0.808428	0.870001	0.895524	0.797684	0.843148	0.822941	0.829814	0.854742	0.861998	0.937928	0.903379	0.90515	0.895088	0.891223	0.849593	0.869046	0.910624	0.88882	0.819395	0.844765	0.791401	0.871284	0.852696	0.919724	0.932399	0.921939	0.886229	1	0.996206	0.930481	0.9916	0.564132	0.604565	0.629223	0.665773	0.517647	0.605463	0.628164	0.651777
		V55	0.749595	0.801646	0.749785	0.758251	0.804334	0.751608	0.758598	0.727317	0.790805	0.85847	0.896308	0.778898	0.831733	0.808866	0.81968	0.84428	0.857665	0.943466	0.899547	0.907612	0.89144	0.88838	0.844635	0.865083	0.912417	0.871353	0.797712	0.825162	0.766079	0.852832	0.830714	0.904177	0.917933	0.90885	0.8645	0.996206	1	0.911587	0.993883	0.544411	0.58567	0.610261	0.647497	0.494088	0.584193	0.609517	0.633854
		V58	0.812065	0.843518	0.814619	0.813722	0.828347	0.827353	0.826128	0.807143	0.820199	0.839218	0.78483	0.815559	0.812032	0.808052	0.7877	0.817215	0.784398	0.807865	0.821457	0.792961	0.81544	0.807615	0.774556	0.789827	0.798955	0.935546	0.906506	0.888098	0.891114	0.93877	0.925933	0.959316	0.96836	0.94385	0.955341	0.930481	0.911587	1	0.917099	0.589407	0.622471	0.645654	0.676143	0.569642	0.640093	0.638258	0.661499
		V67	0.783932	0.834337	0.784056	0.791797	0.833952	0.786983	0.793787	0.763329	0.821255	0.881047	0.905507	0.809911	0.852886	0.83373	0.838871	0.8657	0.870957	0.948358	0.914341	0.913305	0.905457	0.900109	0.858302	0.878349	0.920693	0.903439	0.835712	0.86056	0.807191	0.884249	0.864615	0.931372	0.941462	0.936148	0.890536	0.9916	0.993883	0.917099	1	0.565754	0.608445	0.633279	0.672203	0.518234	0.60981	0.631746	0.657582
		C02	0.87843	0.848453	0.877317	0.8812	0.874539	0.87099	0.859938	0.88243	0.879399	0.853621	0.791712	0.883812	0.883477	0.886444	0.888387	0.870389	0.852255	0.69537	0.802793	0.77846	0.823514	0.827124	0.862536	0.845338	0.777027	0.651679	0.61659	0.780998	0.680965	0.594937	0.625239	0.633556	0.61663	0.599693	0.612869	0.564132	0.544411	0.589407	0.565754	1	0.996731	0.992857	0.984611	0.994446	0.993388	0.993613	0.989453
		C05	0.902483	0.876755	0.901218	0.905094	0.900803	0.894342	0.885266	0.904207	0.905515	0.882619	0.823818	0.908703	0.909395	0.912532	0.913302	0.898123	0.880045	0.732207	0.835354	0.809468	0.853712	0.85653	0.88918	0.873987	0.809825	0.689323	0.651443	0.813074	0.712432	0.632126	0.661204	0.672093	0.656532	0.639673	0.647643	0.604565	0.58567	0.622471	0.608445	0.996731	1	0.998559	0.994011	0.990071	0.996504	0.998388	0.996848
		C07	0.913103	0.890442	0.911731	0.916014	0.912827	0.905172	0.896972	0.914076	0.91695	0.897101	0.839196	0.919818	0.921083	0.923839	0.924329	0.910946	0.89252	0.751912	0.851747	0.825016	0.868524	0.870781	0.900856	0.886962	0.826005	0.710084	0.670164	0.828743	0.729201	0.653117	0.681404	0.694057	0.679638	0.66233	0.668398	0.629223	0.610261	0.645654	0.633279	0.992857	0.998559	1	0.996056	0.98629	0.99549	0.999161	0.997853
		C10	0.937208	0.918039	0.93604	0.939936	0.938731	0.929546	0.922926	0.936682	0.94208	0.923152	0.864928	0.94436	0.943776	0.94764	0.944839	0.935521	0.915599	0.783137	0.879358	0.851434	0.894812	0.895223	0.923187	0.9105	0.853328	0.749216	0.708867	0.861206	0.763596	0.693377	0.719851	0.733835	0.71726	0.703928	0.707154	0.665773	0.647497	0.676143	0.672203	0.984611	0.994011	0.996056	1	0.976015	0.994617	0.995949	0.999233
		C13	0.874622	0.838863	0.873997	0.876122	0.861265	0.867985	0.85687	0.882192	0.867956	0.83056	0.74972	0.874337	0.860716	0.869329	0.864252	0.846219	0.81912	0.646107	0.767208	0.734804	0.787627	0.790252	0.830899	0.811465	0.733212	0.636152	0.609737	0.770604	0.680175	0.580744	0.615043	0.613736	0.593568	0.575127	0.599063	0.517647	0.494088	0.569642	0.518234	0.994446	0.990071	0.98629	0.976015	1	0.990961	0.985726	0.980104
		C16	0.920762	0.894187	0.919852	0.922224	0.913596	0.914513	0.906073	0.924326	0.918743	0.887651	0.814244	0.922962	0.911827	0.919464	0.912327	0.901317	0.874609	0.722363	0.831977	0.80003	0.850175	0.8506	0.884141	0.868389	0.80134	0.714444	0.684456	0.834917	0.745358	0.661135	0.691364	0.694248	0.675797	0.661762	0.675699	0.605463	0.584193	0.640093	0.60981	0.993388	0.996504	0.99549	0.994617	0.990961	1	0.994762	0.995997
		C20	0.909213	0.88653	0.90768	0.912527	0.910811	0.900707	0.892085	0.90971	0.914338	0.896849	0.842407	0.917297	0.921424	0.923093	0.925386	0.911025	0.895067	0.755396	0.853542	0.828771	0.870588	0.873141	0.903532	0.889237	0.829003	0.702386	0.660209	0.822532	0.719436	0.64408	0.672337	0.687298	0.672133	0.65557	0.660513	0.628164	0.609517	0.638258	0.631746	0.993613	0.998388	0.999161	0.995949	0.985726	0.994762	1	0.997778
		C22	0.9269	0.906244	0.925615	0.929745	0.928364	0.91909	0.911619	0.926742	0.932016	0.912895	0.856722	0.934254	0.935522	0.938602	0.937807	0.926612	0.908163	0.772563	0.869417	0.84319	0.885936	0.887182	0.9161	0.902911	0.844713	0.731931	0.691472	0.84712	0.747505	0.67559	0.70242	0.716513	0.700748	0.686451	0.689754	0.651777	0.633854	0.661499	0.657582	0.989453	0.996848	0.997853	0.999233	0.980104	0.995997	0.997778	1
		C25	0.904773	0.870026	0.906124	0.901963	0.873788	0.90764	0.897538	0.918129	0.880935	0.820182	0.689138	0.891244	0.838983	0.860357	0.828373	0.826301	0.768754	0.591815	0.728583	0.675625	0.747359	0.742695	0.780049	0.761152	0.677388	0.719444	0.722185	0.828606	0.786028	0.68456	0.717853	0.691809	0.666143	0.652013	0.699349	0.523117	0.49154	0.644001	0.524304	0.943242	0.941324	0.939684	0.940163	0.961932	0.961893	0.935116	0.938962
		C29	0.929657	0.900809	0.930827	0.928652	0.907075	0.930348	0.922067	0.939322	0.912694	0.864071	0.747646	0.921038	0.880533	0.898632	0.871979	0.86966	0.819506	0.657954	0.783094	0.735453	0.799757	0.795597	0.829543	0.812871	0.736493	0.751848	0.742038	0.856968	0.802548	0.712253	0.74271	0.730511	0.706763	0.689905	0.727868	0.585263	0.556615	0.684362	0.587069	0.94888	0.952816	0.954712	0.958882	0.963963	0.971521	0.950665	0.955895
		C32	0.916957	0.8846	0.917772	0.913432	0.886226	0.920706	0.910808	0.929936	0.893275	0.831774	0.699515	0.901945	0.848181	0.870144	0.836106	0.837102	0.777528	0.607151	0.740614	0.686561	0.758551	0.752651	0.787762	0.77083	0.689868	0.746317	0.750208	0.847674	0.810412	0.714287	0.745849	0.720657	0.695479	0.681169	0.72786	0.551601	0.520792	0.673915	0.552888	0.931233	0.932788	0.932653	0.937323	0.949768	0.956319	0.927805	0.934642
		C34	0.917522	0.88579	0.918554	0.916699	0.895187	0.917646	0.907661	0.927617	0.901299	0.852461	0.739998	0.90978	0.872766	0.889339	0.866348	0.860271	0.813262	0.645072	0.772661	0.726624	0.790643	0.787851	0.823977	0.806111	0.727326	0.726331	0.715562	0.838213	0.778923	0.6847	0.716447	0.703792	0.680663	0.663489	0.701363	0.562938	0.534211	0.659217	0.564054	0.963003	0.963806	0.963634	0.964096	0.976091	0.979281	0.960189	0.963132
		C40	0.908726	0.877055	0.910804	0.90349	0.869956	0.915167	0.907728	0.923872	0.877965	0.806412	0.656174	0.888391	0.817911	0.84517	0.800097	0.807363	0.736468	0.565531	0.705673	0.642329	0.722077	0.713648	0.746395	0.729815	0.647432	0.760852	0.778641	0.853339	0.8361	0.736393	0.768738	0.727078	0.700587	0.692225	0.745416	0.525657	0.491971	0.671759	0.530065	0.900144	0.901217	0.901026	0.905967	0.922849	0.928757	0.893839	0.902337
		C43	0.907199	0.872057	0.908555	0.903808	0.874206	0.91026	0.900561	0.921124	0.882007	0.818426	0.683882	0.891746	0.83658	0.85932	0.825444	0.824057	0.764262	0.586633	0.725223	0.669723	0.743154	0.73798	0.77532	0.757017	0.672126	0.726161	0.731173	0.83353	0.795042	0.692287	0.725945	0.697814	0.671965	0.657463	0.705979	0.522153	0.489973	0.648563	0.523993	0.936213	0.93576	0.934691	0.935847	0.956605	0.957552	0.929306	0.934125
		C46	0.907992	0.875013	0.909702	0.907693	0.886153	0.908562	0.897859	0.918666	0.89205	0.844174	0.73223	0.901009	0.865962	0.881673	0.860094	0.852327	0.80668	0.636199	0.764069	0.720141	0.783101	0.78115	0.817751	0.799033	0.719104	0.714219	0.703113	0.827205	0.767164	0.672778	0.703615	0.693031	0.669155	0.650858	0.691209	0.553266	0.52471	0.651867	0.553619	0.965055	0.963308	0.961726	0.960945	0.977285	0.977863	0.958565	0.960784
		C03	0.87391	0.842607	0.872823	0.876133	0.868211	0.866791	0.855124	0.878471	0.873338	0.845559	0.779886	0.878282	0.87578	0.879299	0.880058	0.862057	0.84234	0.681818	0.791947	0.766252	0.812911	0.816627	0.852828	0.835087	0.76478	0.644728	0.611855	0.775317	0.677269	0.588792	0.61977	0.625691	0.608622	0.591044	0.606598	0.551153	0.530523	0.582317	0.552354	0.999255	0.995626	0.991387	0.981997	0.995344	0.99189	0.992107	0.986878
		C06	0.881436	0.869778	0.88004	0.888453	0.902969	0.869243	0.862688	0.874112	0.903035	0.912994	0.901938	0.902264	0.937086	0.92752	0.946079	0.928834	0.935463	0.830944	0.89845	0.892757	0.914086	0.920069	0.941254	0.930897	0.890275	0.693473	0.629126	0.804421	0.677338	0.629391	0.649	0.689356	0.67992	0.663236	0.647284	0.692591	0.683092	0.646311	0.696884	0.968923	0.977257	0.978506	0.978316	0.943861	0.963479	0.981518	0.980775
		C09	0.897824	0.881525	0.896305	0.903109	0.911234	0.886962	0.879417	0.893457	0.912952	0.911531	0.882923	0.913321	0.936038	0.931064	0.943149	0.926874	0.92425	0.804791	0.885525	0.871006	0.901288	0.905883	0.930955	0.919251	0.870127	0.702187	0.646475	0.817396	0.699433	0.639879	0.663095	0.693728	0.681823	0.664776	0.656449	0.669474	0.656186	0.645308	0.674638	0.981334	0.989627	0.990853	0.989764	0.962928	0.979228	0.992634	0.991719
		C12	0.928191	0.912627	0.927214	0.932674	0.937831	0.918339	0.912359	0.924353	0.939772	0.932922	0.892039	0.940764	0.953784	0.953105	0.957674	0.945727	0.935732	0.815328	0.900609	0.879833	0.914834	0.917043	0.942476	0.930806	0.879901	0.742176	0.690789	0.853045	0.742982	0.681997	0.705684	0.731871	0.71676	0.701915	0.697632	0.689125	0.673958	0.67688	0.695449	0.977936	0.989356	0.992297	0.99664	0.964098	0.985178	0.993418	0.995861
		C15	0.864588	0.833272	0.864091	0.868166	0.863088	0.855826	0.84428	0.867722	0.867869	0.84615	0.790465	0.872268	0.878468	0.879736	0.885735	0.864037	0.850896	0.692269	0.798471	0.777395	0.819205	0.824482	0.861558	0.843339	0.773907	0.628471	0.588489	0.762209	0.654584	0.568606	0.598357	0.613163	0.595536	0.575751	0.588785	0.552006	0.533239	0.57085	0.553138	0.99812	0.99482	0.990276	0.980805	0.992203	0.988391	0.991638	0.985975
		C18	0.901061	0.877199	0.9003	0.905074	0.904836	0.891394	0.882846	0.900512	0.908258	0.893404	0.844443	0.911141	0.920142	0.921044	0.925935	0.909014	0.897106	0.756252	0.852817	0.831736	0.870416	0.873997	0.905988	0.890755	0.829935	0.688114	0.642261	0.811189	0.701735	0.627816	0.654535	0.675471	0.658787	0.641174	0.645872	0.622382	0.605259	0.626359	0.626208	0.990663	0.994898	0.993997	0.992109	0.980985	0.990207	0.995352	0.994161
		C21	0.913398	0.893462	0.912039	0.917088	0.918907	0.905179	0.89603	0.912342	0.921549	0.909802	0.861629	0.923552	0.933423	0.932785	0.937403	0.923337	0.910549	0.779094	0.871383	0.848447	0.887287	0.890232	0.918064	0.905082	0.848691	0.716713	0.6701	0.831994	0.726333	0.658223	0.684062	0.70518	0.690903	0.673215	0.675325	0.655233	0.637641	0.657949	0.658953	0.988203	0.995697	0.997474	0.996101	0.977276	0.990324	0.998361	0.99714
		C24	0.873614	0.870551	0.872092	0.882148	0.905111	0.859616	0.855836	0.861598	0.903088	0.926968	0.93617	0.90015	0.947104	0.933386	0.956919	0.941729	0.957489	0.87796	0.927359	0.92886	0.940421	0.94657	0.96141	0.954119	0.926454	0.706606	0.631802	0.807195	0.671795	0.640563	0.655703	0.706923	0.699879	0.686018	0.65755	0.739058	0.73412	0.661984	0.744745	0.938458	0.951663	0.95532	0.959967	0.906131	0.935425	0.959446	0.960876
		C27	0.919097	0.889746	0.92129	0.920061	0.904579	0.918881	0.908297	0.926826	0.908938	0.871043	0.771741	0.916502	0.892551	0.90427	0.887657	0.879295	0.840981	0.681763	0.79981	0.76249	0.818492	0.8178	0.850888	0.833412	0.759497	0.734853	0.715451	0.843317	0.775321	0.691905	0.718373	0.719602	0.695936	0.676532	0.71248	0.598582	0.573042	0.681035	0.598838	0.969555	0.969421	0.968045	0.970033	0.974969	0.98128	0.965942	0.969518
		C30	0.91661	0.905263	0.91845	0.924102	0.933	0.910285	0.903151	0.912749	0.931662	0.937997	0.901227	0.933396	0.956464	0.951742	0.959986	0.946985	0.941535	0.836846	0.909528	0.897921	0.923824	0.927521	0.947345	0.936356	0.890923	0.75812	0.699057	0.852382	0.745082	0.702401	0.717267	0.762807	0.747008	0.723073	0.72753	0.736828	0.723277	0.735169	0.737141	0.953512	0.963131	0.967337	0.974983	0.938133	0.961561	0.968817	0.973038
		C33	0.92649	0.901086	0.927815	0.928946	0.919832	0.923334	0.913684	0.930584	0.923309	0.896121	0.813949	0.929002	0.917924	0.925906	0.916426	0.905924	0.87626	0.727535	0.835646	0.803963	0.853018	0.853418	0.885527	0.869417	0.801216	0.738372	0.706716	0.848227	0.765405	0.689536	0.714573	0.728701	0.707748	0.684995	0.710291	0.633463	0.610915	0.689894	0.634405	0.973576	0.978782	0.979908	0.983492	0.975779	0.986885	0.978526	0.982142
		C36	0.9012	0.875896	0.903224	0.90621	0.902608	0.895881	0.885468	0.903513	0.904797	0.889894	0.827111	0.910073	0.915583	0.918016	0.919383	0.902061	0.885098	0.741346	0.840624	0.819633	0.858895	0.862544	0.894618	0.87777	0.812715	0.70151	0.657711	0.815851	0.717099	0.646875	0.669652	0.697376	0.677632	0.651644	0.67261	0.632347	0.612638	0.668572	0.630758	0.978914	0.980591	0.980237	0.980676	0.975023	0.982368	0.980877	0.981303
		C39	0.941113	0.918154	0.943085	0.942875	0.93096	0.940165	0.932423	0.946848	0.934333	0.902794	0.809999	0.940451	0.919433	0.930086	0.913716	0.908529	0.871969	0.728337	0.838372	0.800831	0.854008	0.852338	0.880367	0.865858	0.799214	0.774356	0.749974	0.875101	0.805614	0.729944	0.755473	0.759621	0.738024	0.720592	0.748529	0.647779	0.623348	0.716796	0.649866	0.966416	0.971274	0.97311	0.978153	0.96996	0.982921	0.970591	0.975817
		C42	0.90257	0.866203	0.905146	0.900291	0.872848	0.905028	0.894504	0.915571	0.880124	0.821284	0.692501	0.890112	0.842201	0.862838	0.833112	0.827961	0.773286	0.593767	0.730753	0.679965	0.749791	0.746432	0.784646	0.765157	0.679364	0.716051	0.716108	0.826118	0.780447	0.680223	0.711381	0.691201	0.664023	0.647047	0.69719	0.523129	0.492301	0.645661	0.524556	0.943733	0.941348	0.938397	0.9391	0.960886	0.960243	0.934046	0.938115
		C45	0.920018	0.891325	0.922049	0.921525	0.907898	0.918513	0.908441	0.926946	0.912229	0.877361	0.78441	0.918882	0.899434	0.909962	0.896101	0.886293	0.851423	0.694612	0.810456	0.77445	0.828334	0.828119	0.861171	0.84416	0.771491	0.733196	0.709942	0.843261	0.770335	0.687498	0.714293	0.718782	0.695773	0.675905	0.708103	0.605186	0.580395	0.678092	0.606143	0.974136	0.975143	0.974081	0.975925	0.978252	0.985163	0.97218	0.975466
		C01	0.845437	0.828341	0.844442	0.853094	0.865885	0.832725	0.824323	0.839905	0.866208	0.875117	0.865366	0.866745	0.904272	0.893828	0.916064	0.893472	0.903389	0.787522	0.858638	0.857643	0.877493	0.885497	0.910904	0.897613	0.851998	0.634931	0.571145	0.755592	0.624252	0.569409	0.590356	0.630536	0.620184	0.601863	0.590926	0.638988	0.629403	0.596017	0.639899	0.974392	0.974913	0.972541	0.966723	0.949829	0.959157	0.976884	0.972142
		C04	0.877165	0.86799	0.875849	0.884805	0.902021	0.864477	0.858756	0.868678	0.901392	0.915784	0.911467	0.899966	0.939078	0.927994	0.948421	0.931433	0.941382	0.844114	0.906001	0.903226	0.921208	0.927462	0.946709	0.93717	0.900408	0.694746	0.627285	0.803147	0.673251	0.629884	0.648159	0.691951	0.683086	0.66745	0.64757	0.70455	0.696596	0.647963	0.709224	0.961102	0.970098	0.971543	0.972683	0.933342	0.955414	0.97517	0.974888
		C08	0.880978	0.870222	0.879558	0.888388	0.904098	0.868338	0.862056	0.873127	0.903809	0.916173	0.908046	0.902723	0.939812	0.92971	0.94943	0.931837	0.940004	0.838544	0.903892	0.89895	0.918877	0.924903	0.945596	0.935623	0.896277	0.694475	0.627889	0.80469	0.675769	0.629342	0.648591	0.69166	0.682185	0.665265	0.647492	0.698391	0.689186	0.647376	0.703159	0.964848	0.974065	0.975903	0.976491	0.939035	0.959936	0.979211	0.97858
		C11	0.897857	0.884542	0.896794	0.903686	0.915691	0.887167	0.879791	0.891491	0.915694	0.920098	0.897224	0.915897	0.942817	0.936169	0.948674	0.934636	0.935362	0.825054	0.89826	0.888183	0.914187	0.918741	0.941627	0.929987	0.88609	0.710907	0.652203	0.821157	0.701032	0.649373	0.669508	0.705386	0.692021	0.677427	0.667677	0.692595	0.681463	0.658436	0.696945	0.97278	0.980781	0.981589	0.984254	0.950631	0.971007	0.984804	0.98534
		C14	0.845442	0.834754	0.84435	0.854065	0.87284	0.831603	0.825346	0.83665	0.871689	0.890166	0.894218	0.870645	0.916131	0.902785	0.927997	0.907612	0.923587	0.825656	0.884249	0.888099	0.901228	0.909286	0.929644	0.918737	0.88267	0.650406	0.579774	0.763861	0.627021	0.583615	0.601751	0.64855	0.64002	0.624416	0.604215	0.677062	0.670603	0.611775	0.678847	0.957541	0.961552	0.960942	0.958577	0.927722	0.944277	0.965827	0.962958
		C17	0.861595	0.853318	0.860423	0.870342	0.890337	0.847604	0.842244	0.85176	0.888889	0.909154	0.913906	0.887151	0.933053	0.919858	0.944352	0.925466	0.941076	0.848928	0.905039	0.907477	0.920343	0.927626	0.946304	0.93669	0.902763	0.676906	0.604126	0.78545	0.649088	0.610105	0.626958	0.676843	0.668011	0.652124	0.630021	0.704645	0.698356	0.637122	0.70786	0.952427	0.960439	0.961639	0.962705	0.922259	0.944075	0.966345	0.965352
		C19	0.869488	0.863418	0.867735	0.877784	0.898494	0.856661	0.850664	0.85954	0.896758	0.917688	0.921461	0.894507	0.939619	0.925863	0.949606	0.932829	0.946611	0.859426	0.913894	0.913896	0.928093	0.934592	0.951048	0.942872	0.911216	0.695096	0.622976	0.798812	0.666166	0.629821	0.646367	0.695401	0.688195	0.67223	0.648119	0.721394	0.714675	0.654716	0.725745	0.949794	0.960205	0.963215	0.964681	0.919119	0.943647	0.967388	0.966627
		C23	0.881106	0.876662	0.879583	0.88917	0.90995	0.868686	0.86374	0.870742	0.908004	0.928169	0.929921	0.905804	0.948148	0.935446	0.956534	0.942352	0.954304	0.8701	0.923797	0.92281	0.937581	0.943222	0.958496	0.950769	0.920718	0.713415	0.642634	0.814338	0.68386	0.649222	0.665297	0.712595	0.704797	0.691271	0.666511	0.73553	0.729044	0.668362	0.740645	0.94789	0.959303	0.962565	0.966599	0.917119	0.944844	0.966469	0.967735
		C26	0.906505	0.886939	0.908841	0.912403	0.913592	0.902159	0.892485	0.907156	0.914026	0.907357	0.852734	0.918006	0.929665	0.928891	0.932106	0.917456	0.904402	0.777244	0.865316	0.849007	0.882701	0.886599	0.912177	0.897903	0.841198	0.729192	0.681421	0.832481	0.73423	0.67655	0.695207	0.729003	0.710681	0.685826	0.703156	0.679284	0.661863	0.705604	0.676569	0.96991	0.972758	0.973446	0.97641	0.960643	0.973888	0.974383	0.976484
		C28	0.897658	0.892428	0.8994	0.906572	0.922617	0.890747	0.884511	0.89087	0.919318	0.937907	0.919279	0.919593	0.954603	0.944734	0.958941	0.946705	0.950441	0.86502	0.922032	0.919574	0.935974	0.940915	0.954757	0.945928	0.911431	0.754228	0.687585	0.840523	0.727102	0.698326	0.709165	0.763349	0.750904	0.728207	0.724282	0.766725	0.757385	0.741978	0.765905	0.937574	0.947244	0.952001	0.960198	0.914432	0.94205	0.954611	0.958825
		C31	0.872367	0.862664	0.87392	0.880782	0.896558	0.864551	0.856997	0.866043	0.894051	0.909481	0.894099	0.894054	0.931419	0.920949	0.937321	0.92227	0.929741	0.834646	0.893613	0.896638	0.910862	0.91757	0.934954	0.924326	0.886629	0.711655	0.646882	0.805546	0.688809	0.655727	0.666419	0.720882	0.707056	0.683792	0.682779	0.73014	0.723573	0.703976	0.726904	0.937936	0.943384	0.944408	0.951063	0.913736	0.937347	0.948034	0.951624
		C35	0.898238	0.878644	0.900292	0.904835	0.907691	0.892138	0.8829	0.898138	0.908065	0.904755	0.857589	0.911611	0.928332	0.926086	0.932865	0.916019	0.907338	0.781424	0.867362	0.853407	0.884327	0.888881	0.915301	0.9008	0.845052	0.713264	0.661065	0.820201	0.715293	0.657074	0.676633	0.713295	0.695668	0.670577	0.684092	0.673233	0.656855	0.68902	0.670859	0.972115	0.974947	0.975983	0.977756	0.96198	0.97391	0.977567	0.978169
		C38	0.919197	0.902921	0.92138	0.925168	0.928077	0.91461	0.906367	0.918575	0.928174	0.923553	0.87149	0.931409	0.943404	0.942404	0.944849	0.932602	0.919653	0.799913	0.884504	0.86731	0.900464	0.903499	0.926611	0.913739	0.860839	0.752357	0.703487	0.851509	0.753584	0.6997	0.71774	0.751702	0.73422	0.711438	0.724151	0.703004	0.686575	0.722678	0.702768	0.967166	0.972945	0.975034	0.980241	0.956119	0.974153	0.975664	0.979296
		C41	0.917446	0.889868	0.920121	0.919655	0.907707	0.91621	0.906078	0.923704	0.911185	0.880529	0.79073	0.918151	0.902306	0.911447	0.899209	0.888943	0.856535	0.703599	0.815592	0.783114	0.833901	0.834512	0.866081	0.849049	0.778242	0.733923	0.707835	0.841805	0.766602	0.688311	0.712963	0.721935	0.698926	0.678067	0.710889	0.615826	0.592086	0.686739	0.615463	0.971821	0.971813	0.970502	0.972453	0.974062	0.98104	0.969151	0.972153
		C44	0.915995	0.895718	0.917998	0.920966	0.92094	0.910928	0.90207	0.916508	0.922183	0.911761	0.854007	0.925996	0.933843	0.934883	0.935565	0.922133	0.906717	0.77626	0.867934	0.848233	0.88468	0.887727	0.914639	0.900123	0.841964	0.73677	0.691471	0.841987	0.745349	0.683809	0.704204	0.733657	0.714833	0.691627	0.708381	0.675823	0.657734	0.702944	0.674881	0.973705	0.978178	0.979135	0.982919	0.965727	0.980125	0.979664	0.982431
		C47	0.897947	0.872012	0.900096	0.902469	0.896922	0.894509	0.883337	0.901972	0.898966	0.880782	0.811418	0.905034	0.90561	0.908681	0.907292	0.891847	0.871525	0.726299	0.827717	0.80547	0.846874	0.849964	0.881004	0.864019	0.79836	0.703169	0.664529	0.814917	0.72322	0.651931	0.674847	0.697138	0.676694	0.652902	0.677992	0.624677	0.604307	0.670875	0.622176	0.97911	0.977796	0.976615	0.976108	0.975914	0.981315	0.977072	0.977273
e	proportion of hepatocytes and hepatic NPCs				B cell	Erythroid cell	Hepatocyte	Kupffer cell	Endothelial cell	Granulocyte	NK Cell	Macrophage	Neutrophil	Dendritic cell	T cell	Epithelial cell	Hepatic stellate cell
		I/R-mild	Zone 1	V1_001	0.143294	0	0.536586	0	0.137158	0	0.018313	0	0	0	0.0926256	0.0535386	0.0184842
				V1_004	0.151028	0.00415026	0.612687	0	0.0850178	0	0.0187439	0	0	0	0.0881774	0.0315605	0.00863529
				V1_007	0.146733	0.00270846	0.551079	0	0.140528	0	0.0162539	0	0	0	0.086397	0.0403179	0.015983
				V1_013	0.146853	0	0.59533	0	0.108823	0	0.00934956	0	0	0	0.0866656	0.0386614	0.0143174
				V1_025	0.140718	0.00564102	0.605912	0	0.098259	0	0.0172373	0	0	0	0.090748	0.0301302	0.011354
				V1_027	0.133516	0	0.563444	0	0.146883	0	0.0194611	0	0	0	0.0818923	0.0395827	0.0152214
				V1_040	0.137638	0.00559302	0.523505	0	0.158536	0	0.0255813	0	0	0	0.0878554	0.0388071	0.0224847
				V1_042	0.124091	0.00891171	0.512582	0	0.17313	0	0.0193608	0	0	0	0.0896344	0.053058	0.0192322
				V1_045	0.142203	0.0111007	0.567395	0	0.114235	0	0.0271314	0	0	0	0.084879	0.0397014	0.0133549
			Zone 2	V2_006	0.142809	0	0.637618	0	0.0795913	0	0.0193653	0	0	0	0.0988794	0.0151325	0.0066042
				V2_009	0.141787	0	0.613881	0	0.115289	0	0.0124877	0	0	0	0.0854775	0.0193976	0.0116807
				V2_015	0.147743	0	0.620659	0	0.100932	0	0.00760669	0	0	0	0.0968802	0.0195817	0.00659769
				V2_029	0.134907	0	0.60901	0	0.127084	0	0.0162822	0	0	0	0.0879779	0.0152479	0.00949043
				V2_041	0.141404	0	0.61235	0	0.108033	0	0.0215945	0	0	0	0.0929677	0.0151346	0.00851675
				V2_044	0.120898	0.00496748	0.581767	0	0.149648	0	0.0167461	0	0	0	0.0999361	0.0171761	0.00886059
				V2_047	0.132388	0.00283746	0.618218	0	0.0993936	0	0.0149812	0	0	0	0.106359	0.0170954	0.00872724
			Zone 3	V3_002	0.151256	0	0.611067	0	0.0960602	0	0.0121178	0	0	0	0.0985362	0.0189953	0.0119675
				V3_005	0.128989	0.0159498	0.612716	0	0.111982	0	0.0130373	0	0	0	0.0900946	0.013562	0.0136683
				V3_008	0.1437	0.00295192	0.58583	0	0.100096	0	0.0158258	0	0	0	0.11374	0.0250226	0.012834
				V3_014	0.137723	0	0.640238	0	0.0885579	0	0.00926154	0	0	0	0.0922434	0.0189252	0.0130506
				V3_026	0.125343	0	0.626869	0	0.109165	0	0.0178032	0	0	0	0.0959372	0.0125923	0.0122904
				V3_028	0.137666	0	0.611963	0	0.134893	0	0.0133788	0	0	0	0.0777586	0.0144984	0.00984187
				V3_039	0.143357	0	0.622876	0	0.111892	0	0.0090834	0	0	0	0.0933969	0.0115558	0.0078383
				V3_043	0.142361	0	0.60035	0	0.111987	0	0.0127975	0	0	0	0.102084	0.0205614	0.00985944
				V3_046	0.132294	0	0.636655	0	0.102646	0	0.0160834	0	0	0	0.0880618	0.012128	0.0121312
		I/R-severe	Zone 1	V1C_048	0.1359	0	0.503104	0	0.140257	0	0.0213099	0.0275369	0	0	0.113878	0.0385074	0.0195077
				V1C_051	0.117146	0.0234454	0.481889	0	0.16827	0	0.0268547	0.0168312	0.000716642	0	0.104426	0.0442336	0.0161874
				V1C_054	0.160258	0	0.565788	0	0.102171	0	0.013312	0	0	0	0.120772	0.0273045	0.0103943
				V1C_057	0.127275	0.0185553	0.419246	0	0.224552	0	0.0287842	0	0	0	0.0978866	0.0592935	0.0244078
			Zone 2	V2C_050	0.110795	0.0141835	0.518546	0	0.159086	0.00790538	0.0294507	0.0249074	0.000499454	0	0.0871447	0.0346138	0.0128677
				V2C_053	0.110855	0.0654531	0.443295	0	0.154752	0.0451894	0.0301858	0.00935386	0.0025288	0	0.0865674	0.036321	0.015499
				V2C_056	0.107766	0.0255133	0.54924	0	0.145637	0	0.0259412	0.0232704	0	0	0.0864802	0.0267824	0.00936969
				V2C_068	0.102676	0.0225605	0.533902	0	0.149602	0	0.0280893	0.044975	0.000163517	0	0.0805207	0.0272092	0.0103022
			Zone 3	V3C_049	0.0806406	0.00965699	0.389453	0	0.218092	0.0660958	0.0363681	0.0641225	0.0120743	0	0.0735822	0.0291488	0.0207658
				V3C_052	0.0725158	0.0225993	0.43202	0	0.197082	0.0899452	0.0295285	0.0346355	0.0207546	0	0.0617527	0.0198289	0.0193376
				V3C_055	0.0724834	0.0620343	0.456466	0	0.172736	0.078747	0.0301856	0.0334257	0.0151573	0	0.0439685	0.0175036	0.0172924
				V3C_058	0.0692706	0.0163658	0.51748	0	0.106227	0.0877126	0.0405183	0.040821	0.022474	0	0.0696315	0.0131806	0.0163182
				V3C_067	0.0988116	0.0229961	0.580608	0	0.138845	0	0.0263177	0.0294487	0.0015431	0	0.0746434	0.0165297	0.0102573
		Cel	Zone 1	C1_002	0.163356	0	0.621847	0	0.0905943	0	0.0186345	0	0	0	0.0437142	0.0408165	0.0210368
				C1_005	0.156218	0.0292485	0.585351	0	0.110564	0	0.0178953	0	0	0	0.0451018	0.036559	0.0190621
				C1_007	0.153963	0	0.603381	0	0.106655	0	0	0	0	0	0.0565892	0.0547643	0.0246479
				C1_010	0.152096	0.00804784	0.653991	0	0.0623816	0	0.0100653	0	0	0	0.0605749	0.0368674	0.0159763
				C1_013	0.128385	0.0166531	0.511147	0	0.174454	0	0.0194038	0	0	0	0.054334	0.0719655	0.0236576
				C1_016	0.12938	0	0.617611	0	0.121006	0	0.0195462	0	0	0	0.0447438	0.0420206	0.0256916
				C1_020	0.158459	0.0140245	0.610959	0	0.0782388	0	0.0129378	0	0	0	0.0601671	0.0457874	0.0194259
				C1_022	0.145701	0	0.633233	0	0.0849731	0	0.00567136	0	0	0	0.0754057	0.0414457	0.0135698
				C1C_025	0.131649	0	0.664613	0	0.0516043	0	0.0149604	0	0	0	0.0706986	0.0465601	0.0199137
				C1C_029	0.12045	0	0.689757	0	0.0625178	0	0.00366048	0	0	0	0.061368	0.0436015	0.0186446
				C1C_032	0.130561	0	0.588552	0	0.120725	0	0.0120414	0	0	0	0.0614681	0.0529796	0.0336723
				C1C_034	0.134151	0	0.711552	0	0.0147378	0	0.00972769	0	0	0	0.0625867	0.0483787	0.0188661
				C1C_040	0.133759	0	0.695932	0	0.0488502	0	0	0	0	0	0.0607332	0.0445616	0.0161645
				C1C_043	0.13698	0	0.654585	0	0.0483783	0	0.00807427	0	0	0	0.0639553	0.0595511	0.0284759
				C1C_046	0.138658	0	0.701507	0	0.0215819	0	0.00414757	0	0	0	0.0798482	0.0427355	0.0115225
			Zone 2	C2_003	0.168456	0.0233467	0.627781	0	0.0351131	0	0.0105827	0	0	0	0.078158	0.0389366	0.017626
				C2_006	0.159308	0.00782419	0.583716	0	0.0982291	0	0.0170498	0	0	0	0.0839167	0.0321744	0.0177822
				C2_009	0.186577	0	0.617113	0	0.0588348	0	0.00553731	0	0	0	0.0758667	0.0396455	0.016426
				C2_012	0.155675	0	0.641815	0	0.0648645	0	0.0103593	0	0	0	0.0829069	0.0349855	0.00939404
				C2_015	0.168519	0.0317967	0.576199	0	0.113147	0	0.00127665	0	0	0	0.0678216	0.0296666	0.0115729
				C2_018	0.146744	0.0141128	0.647959	0	0.0725736	0	0.00396777	0	0	0	0.0744624	0.0299985	0.0101826
				C2_021	0.159774	0.0449356	0.605186	0	0.059699	0	0.0169822	0	0	0	0.06549	0.0319317	0.016002
				C2_024	0.158502	0	0.610839	0	0.100928	0	0.00468143	0	0	0	0.0826306	0.0274853	0.0149342
				C2C_027	0.134165	0	0.746931	0	0.0194694	0	0.00460395	0	0	0	0.0630768	0.0179516	0.0138026
				C2C_030	0.136719	0	0.740097	0	0.0155128	0	0.00231672	0	0	0	0.0740988	0.0213317	0.0099244
				C2C_033	0.130888	0	0.756568	0	0.0258105	0	0	0	0	0	0.0588178	0.0169397	0.0109765
				C2C_036	0.133122	0	0.76348	0	0	0	0	0	0	0	0.0702215	0.0239785	0.0091975
				C2C_039	0.130951	0	0.705732	0	0.0390491	0	0.00371019	0	0	0	0.0754324	0.0341468	0.0109787
				C2C_042	0.135297	0	0.718673	0	0.0309404	0	0.00796255	0	0	0	0.0654891	0.0286327	0.0130043
				C2C_045	0.126259	0	0.711851	0	0.0209088	0	0.0130441	0	0	0	0.0864972	0.0325751	0.00886476
			Zone 3	C3_001	0.187475	0	0.697871	0	0	0	0	0	0	0	0.0581942	0.0348689	0.021591
				C3_004	0.169168	0	0.634748	0	0.0656633	0	0.00315434	0	0	0	0.081494	0.030527	0.0152452
				C3_008	0.174476	0	0.651613	0	0.0432661	0	0.00402669	0	0	0	0.081121	0.0265314	0.0189659
				C3_011	0.160733	0.00271395	0.631997	0	0.0830416	0	0.00608575	0	0	0	0.0797818	0.0210182	0.0146284
				C3_014	0.163978	0	0.570614	0	0.145039	0	0.00170276	0	0	0	0.0586952	0.0327736	0.0271971
				C3_017	0.160631	0.0020054	0.578522	0	0.144836	0	0.000631223	0	0	0	0.0620315	0.0309945	0.020348
				C3_019	0.186568	0	0.665017	0	0.0421426	0	0	0	0	0	0.0417674	0.0394749	0.0250299
				C3_023	0.151053	0.0128694	0.599961	0	0.109518	0	0.00342971	0	0	0	0.0801043	0.0255428	0.017522
				C3C_026	0.131133	0	0.721523	0	0.0233331	0	0.00949299	0	0	0	0.0780456	0.0234574	0.0130154
				C3C_028	0.13248	0	0.7339	0	0.0253079	0	0.00990838	0	0	0	0.0693969	0.0173405	0.0116663
				C3C_031	0.129415	0	0.736045	0	0.0473109	0	0.00168394	0	0	0	0.0523435	0.0132245	0.0199772
				C3C_035	0.137893	0	0.734643	0	0.0194903	0	0	0	0	0	0.0669686	0.0250475	0.0159583
				C3C_038	0.138028	0	0.72476	0	0.0179154	0	0.00679748	0	0	0	0.0719176	0.028908	0.0116728
				C3C_041	0.133359	0	0.732483	0	0.0369851	0	0.00144071	0	0	0	0.0624365	0.0232883	0.0100082
				C3C_044	0.133015	0	0.719561	0	0.0525196	0	0.00285767	0	0	0	0.0632096	0.0160136	0.0128235
				C3C_047	0.13081	0	0.744102	0	0.034354	0	0.0017052	0	0	0	0.0550352	0.0233506	0.0106429
f	Cell fraction (%) of M1-Macrophages	I/R			Cel				Column F	Zone 3
		Zone 1	Zone 2	Zone 3	Zone 1	Zone 2	Zone 3		vs.	vs.
		0	1.27555	1.0201	0	1.03528	0		Column C	Zone 3
		0.358068	0	0.00892096	0	0	0
		1.85964	0	0	0	0	0		Unpaired t test
		0	0	0.110745	0	0	0		P value	0.0449
		0	0	0	0	0	0		P value summary	*
		0.703352	0	0	0	0.163836	0		Significantly different (P < 0.05)?	Yes
		0.443804	0	0.656978	0	0	0		One- or two-tailed P value?	Two-tailed
		0	0.950599	2.11517	0	0	0		t, df	t=2.100, df=28
		0	0	0	0.62255	0	0
		0.277587	0.795769	3.99051	0	0	0		Mean of column C	0.6229
		0	0.197092	0	0	0	0.323279		Mean of column F	0.0202
		0		0	0	0	0		Difference between means (F - C) ± SEM	-0.6027 ± 0.2870
		0		0.817614	0	0	0		95% confidence interval	-1.190 to -0.01481
				0	0	0	0		R squared (eta squared)	0.1361
					0	0	0		Sample size, column C	14
							0		Sample size, column F	16
g	iNOS positive rate (%)	I/R	Cel		Unpaired t test
		1.76	0.07		P value	<0.0001		Mean of column A	2.683
		1.36	0.07		P value summary	****		Mean of column B	0.6456
		1.05	0.04		Significantly different (P < 0.05)?	Yes		Difference between means (B - A) ± SEM	-2.038 ± 0.2139
		1.37	0.07		One- or two-tailed P value?	Two-tailed		95% confidence interval	-2.491 to -1.584
		1.16	0.02		t, df	t=9.525, df=16		R squared (eta squared)	0.8501
		1.25	0.18					Sample size, column A	9
		1.04	0.07					Sample size, column B	9
		3.54	0.01
		0.87	0.04
	CD163 positive rate (%)	I/R	Cel		Unpaired t test			Mean of column B	0.6456
		0.87	2.32		P value	<0.0001		Mean of column C	3.317
		1.02	2.91		P value summary	****		Difference between means (C - B) ± SEM	2.671 ± 0.2126
		1.21	3.36		Significantly different (P < 0.05)?	Yes		95% confidence interval	2.221 to 3.122
		0.29	3.47		One- or two-tailed P value?	Two-tailed		R squared (eta squared)	0.908
		0.35	4.19		t, df	t=12.57, df=16		Sample size, column B	9
		0.5	3.27					Sample size, column C	9
		0.77	2.96
		0.44	3.79
		0.36	3.58
[truncated: 38 more columns]

## Sheet: Fig 7
Fig 7. Celastrol activated HIF1α signaling.
b	The top 9 celastrol-regulated hub genes ranked by Maximum Neighborhood Component scores	Gene	MNC score
		Hras	34
		Hif1a	29
		Mdm2	27
		Ubb	26
		Rps27a	26
		Raf1	18
		Skp1a	16
		Erbb3	16
		Pparg	15
c	CMap average transcriptional impact scores	Rank	Overexpression
		1	0.43
		2	0.36	Celastrol
		3	0.36
		4	0.32
		5	0.3
		6	0.27
		7	0.25
		8	0.15
		9	0
f	HRE-luciferase reporter assay	Veh	CoCl2 (10uM)	Cel (100nM)		Dunnett's multiple comparisons test	Mean Diff.	95.00% CI of diff.	Significant?	Summary	Adjusted P Value	A-?
		0.972634	1.87976	2.00558		Veh vs. CoCl2 (10uM)	-0.8006	-1.056 to -0.5455	Yes	****	<0.0001	B	CoCl2 (10uM)
		1.06306	1.95828	1.82921		Veh vs. Cel (100nM)	-0.7863	-1.041 to -0.5311	Yes	****	<0.0001	C	Cel (100nM)
		1.05849	1.71204	1.72303
		0.905816	1.65233	1.58737		Test details	Mean 1	Mean 2	Mean Diff.	SE of diff.	n1	n2	q	DF
						Veh vs. CoCl2 (10uM)	1	1.801	-0.8006	0.0976	4	4	8.203	9
						Veh vs. Cel (100nM)	1	1.786	-0.7863	0.0976	4	4	8.056	9
g	Relative Vegf mRNA expression	Veh	Cel		Unpaired t test
		1.87	1.51		P value	0.0283		Mean of column A	1.081
		0.88	3.15		P value summary	*		Mean of column B	1.774
		0.53	1.16		Significantly different (P < 0.05)?	Yes		Difference between means (B - A) ± SEM	0.6928 ± 0.2809
		1.15	2.02		One- or two-tailed P value?	Two-tailed		95% confidence interval	0.08603 to 1.300
		1.03046	1.89836		t, df	t=2.467, df=13		R squared (eta squared)	0.3188
		1.05028	1.438					Sample size, column A	8
		0.923984	1.24284					Sample size, column B	7
		1.21614
h	Relative Vegf protein expression	Veh	Cel		Unpaired t test			Mean of column A	1
		1.11971	2.15393		P value	0.0056		Mean of column B	1.757
		0.572502	1.8306		P value summary	**		Difference between means (B - A) ± SEM	0.7569 ± 0.2015
		1.26838	1.20937		Significantly different (P < 0.05)?	Yes		95% confidence interval	0.2923 to 1.221
		1.09025	1.61324		One- or two-tailed P value?	Two-tailed		R squared (eta squared)	0.6382
		0.949164	1.97716		t, df	t=3.757, df=8		Sample size, column A	5
								Sample size, column B	5
